# Supplementary material for: Maternal Oct-4 is a potential key regulator of the developmental competence of mouse oocytes
Source: BMC Dev Biol. 2008 Oct 6;8:97. doi: 10.1186/1471-213X-8-97 (PMC2576189; doi:10.1186/1471-213X-8-97)
Supplement: Additional file 1 — List of regulated genes in the comparison between MIINSN vs. MIISN. [file 1471-213X-8-97-S1.xls]

## Sheet: MII-NSNvsMII-SN
List of regulated genes in the comparison between MIINSN vs. MIISN
TargetID	Target	Symbol	Accession	Definition	Ontology	Synonym	MIN_Signal-NSN	AVG_Signal-NSN	MAX_Signal-NSN	NARRAYS-NSN	ARRAY_STDEV-NSN	BEAD_STDEV-NSN	Avg_NBEADS-NSN	Detection-NSN	MIN_Signal-SN	AVG_Signal-SN	MAX_Signal-SN	NARRAYS-SN	ARRAY_STDEV-SN	BEAD_STDEV-SN	Avg_NBEADS-SN	Detection-SN	DiffScore-SN	Concordance-SN	Ratio(NSN/SN)	Pvalue
GI_38049525-S	GI_38049525-S	2810425F24Rik	XM_193975.3	Mus musculus RIKEN cDNA 2810425F24 gene (2810425F24Rik), mRNA.			-13.1579	15	-1.8849	2	7.97122	2.7781	48	0.218012	299.392	321.104	342.817	2	30.706	15.651	49	1	23.3469	1	0.0467138	0.00462716
scl022129.32_83-S	scl022129.32_83-S	Ttc3	NM_009441.1	Mus musculus tetratricopeptide repeat domain 3 (Ttc3), mRNA.		TPRD	-11.0363	15	-5.03075	2	4.24655	2.85645	40	0.164596	277.636	316.588	355.539	2	55.0856	14.3172	37	1	18.4845	1	0.0473802	0.014176
scl0319211.1_216-S	scl0319211.1_216-S	Nol4	NM_199024.1	Mus musculus nucleolar protein 4 (Nol4), mRNA.		4930568N03Rik	-6.27538	15	-3.42309	2	2.01687	3.12034	42	0.326087	219.783	283.026	346.268	2	89.4383	11.699	51	1	13.4631	1	0.0529987	0.0450492
scl40178.5_602-S	scl40178.5_602-S	Zfp39	NM_011758.1	Mus musculus zinc finger protein 39 (Zfp39), mRNA.	go_component: nucleus [goid 0005634] [evidence IEA]; go_function: nucleic acid binding [goid 0003676] [evidence IEA]; go_function: DNA binding [goid 0003677] [evidence IEA]; go_process: development [goid 0007275] [evidence IEA]; go_process: regulation of transcription, DNA-dependent [goid 0006355] [evidence IEA]; go_process: spermatogenesis [goid 0007283] [evidence IEA]	CTfin33;Zfp-39	4.83257	15	13.4028	2	6.06005	3.35092	40	0.863354	232.402	246.736	261.07	2	20.2712	13.4109	49	1	24.0443	1	0.0607937	0.00394067
scl16881.8_26-S	scl16881.8_26-S	BC043098	NM_174997.1	Mus musculus cDNA sequence BC043098 (BC043098), mRNA.		MGC58017	5.74318	15	20.1656	2	10.1982	4.0467	41	0.921739	208.405	244.201	279.997	2	50.6228	14.0572	36	1	16.191	1	0.0614248	0.0240383
ri|C330049H01|PX00078A01|AK021230|931-S	ri|C330049H01|PX00078A01|AK021230|931-S	C330049H01Rik	AK021230				-3.76912	15	16.7715	2	14.5244	3.39384	51	0.846584	211.313	227.551	243.79	2	22.9648	10.0191	43	1	21.2664	1	0.0659193	0.00747062
scl37264.5.1_20-S	scl37264.5.1_20-S	BC017612	XM_147333.1				4.97709	15	9.35412	2	3.09503	3.84254	48	0.82795	167.377	204.822	242.266	2	52.9548	12.1227	42	1	14.6628	1	0.0732343	0.0341761
scl35846.21_29-S	scl35846.21_29-S	Cul5	NM_027807	Mus musculus cullin 5 (Cul5), mRNA.	go_process: cell cycle [goid 0007049] [evidence IEA]	4921514I20Rik;8430423K24Rik;C030032G03Rik;C330021I08Rik	-5.172	37.5528	80.2776	2	60.422	4.5459	38	0.990683	370.888	394.128	417.369	2	32.8675	13.3456	48	1	17.4229	1	0.0952807	0.0181013
scl54681.4_59-S	scl54681.4_59-S	Sh3bgrl	NM_019989.2	Mus musculus SH3-binding domain glutamic acid-rich protein like (Sh3bgrl), mRNA.	go_component: cellular_component unknown [goid 0008372] [evidence ND]; go_function: molecular_function unknown [goid 0005554] [evidence ND]; go_process: biological_process unknown [goid 0000004] [evidence ND]	1190008F14Rik	-7.23366	15	-4.81009	2	1.71372	3.01319	38	0.26087	130.527	139.793	149.058	2	13.1036	8.64428	43	1	23.8915	1	0.107302	0.0040818
scl17396.12_278-S	scl17396.12_278-S	9830132G07Rik	NM_172643.1	Mus musculus RIKEN cDNA 9830132G07 gene (9830132G07Rik), mRNA.	go_component: nucleus [goid 0005634] [evidence ISS] [pmid 12466851]; go_function: electron transporter activity [goid 0005489] [evidence ISS] [pmid 12466851]; go_process: electron transport [goid 0006118] [evidence ISS] [pmid 12466851]	9430031N01	1.11231	106.561	212.009	2	149.127	5.87829	35	0.998758	890.528	951.407	1012.29	2	86.0961	30.4197	37	1	16.9582	1	0.112004	0.0201455
scl0027374.2_29-S	scl0027374.2_29-S	Skb1	NM_013768.1	Mus musculus SKB1 homolog (S. pombe) (Skb1), mRNA.	go_function: DNA binding [goid 0003677] [evidence IEA]; go_function: transferase activity [goid 0016740] [evidence IEA]; go_function: methyltransferase activity [goid 0008168] [evidence IEA]; go_process: regulation of transcription, DNA-dependent [goid 0006355] [evidence IEA]	Jbp1	-2.70374	15	-0.37455	2	1.64699	4.11682	36	0.483851	114.946	129.415	143.884	2	20.4626	11.8266	35	1	19.1846	1	0.115906	0.0120654
scl49850.14.7_268-S	scl49850.14.7_268-S	BC032203	XM_140041.3	Mus musculus cDNA sequence BC032203 (BC032203), mRNA.			117.326	172.716	228.106	2	78.3331	8.53331	41	0.999379	1210.14	1460.77	1711.41	2	354.452	37.1167	45	1	14.2605	1	0.118236	0.0374931
scl27940.8_13-S	scl27940.8_13-S	Ppp1cb	NM_172707	Mus musculus protein phosphatase 1, catalytic subunit, beta isoform (Ppp1cb), mRNA.		1200010B19	-1.94792	15	8.14722	2	7.13834	2.90387	43	0.744099	121.342	126.539	131.737	2	7.34987	7.49343	39	1	24.6509	1	0.118541	0.00342701
scl21313.17_406-S	scl21313.17_406-S	Usp6nl	NM_181399				20.7567	23.0251	25.2934	2	3.20793	3.12233	47	0.965839	136.128	159.985	183.842	2	33.7389	9.83221	39	1	15.3345	1	0.14392	0.0292784
scl36525.10.1_12-S	scl36525.10.1_12-S	Mrpl3	NM_053159.2	Mus musculus mitochondrial ribosomal protein L3 (Mrpl3), mRNA.	go_component: mitochondrial large ribosomal subunit [goid 0005762] [evidence IDA] [pmid 11279069]; go_component: intracellular [goid 0005622] [evidence IEA]; go_component: mitochondrion [goid 0005739] [evidence IEA]; go_component: ribosome [goid 0005840] [evidence IEA]; go_component: extracellular space [goid 0005615] [evidence TAS] [pmid 12466851]; go_function: molecular_function unknown [goid 0…	2010320L16Rik;5930422H18Rik	86.6451	192.69	298.735	2	149.97	11.4758	42	0.999379	1193.73	1285.54	1377.35	2	129.84	37.2787	47	1	17.9379	1	0.14989	0.0160773
GI_41235740-S	GI_41235740-S	AW061290	NM_201361.1	Mus musculus expressed sequence AW061290 (AW061290), mRNA.		MGC37733	-2.56359	15	-1.32666	2	0.874645	2.76727	49	0.481366	78.7068	98.8693	119.032	2	28.5141	7.72292	47	0.999379	14.2272	1	0.151715	0.0377818
scl46212.1.38_10-S	scl46212.1.38_10-S	Trim13	NM_023233	Mus musculus tripartite motif protein 13 (Trim13), mRNA.	go_component: cytoplasm [goid 0005737] [evidence IDA] [pmid 11331580]; go_component: intracellular [goid 0005622] [evidence ISS] [pmid 12466851]; go_component: integral to membrane [goid 0016021] [evidence TAS] [pmid 12466851]; go_function: zinc ion binding [goid 0008270] [evidence ISS] [pmid 12466851]; go_process: cell growth and/or maintenance [goid 0008151] [evidence ISS] [pmid 12466851]	3110001L12Rik;LEU5;Rfp2	-8.55649	15	-7.85434	2	0.496494	2.8725	43	0.13354	87.1299	97.4718	107.814	2	14.6257	7.27122	46	0.999379	20.2445	1	0.153891	0.00945254
scl0001956.1_0-S	scl0001956.1_0-S	Elf2	NM_023502.1	Mus musculus E74-like factor 2 (Elf2), mRNA.		2610036A20Rik;EU32;NERF;NERF-1A;NERF-1B;NERF-2	1.36351	15	8.17054	2	4.8133	3.87455	32	0.746584	84.6837	95.7346	106.786	2	15.6283	7.84098	50	0.999379	18.0199	1	0.156683	0.0157763
scl0012874.1_259-S	scl0012874.1_259-S	Cpd	NM_007754.1	Mus musculus carboxypeptidase D (Cpd), mRNA.	go_component: extracellular space [goid 0005615] [evidence TAS] [pmid 12466851]; go_component: integral to membrane [goid 0016021] [evidence TAS] [pmid 12466851]; go_function: hydrolase activity [goid 0016787] [evidence IEA]; go_function: carboxypeptidase activity [goid 0004180] [evidence IEA]; go_function: carboxypeptidase A activity [goid 0004182] [evidence IEA]; go_process: proteolysis and pep…	AW322530;D830034L15Rik	-8.7785	15	28.1946	2	26.1439	4.81226	27	0.793168	93.7517	94.2509	94.7502	2	0.706006	9.31952	27	0.999379	13.5001	1	0.15915	0.0446675
scl00319294.1_71-S	scl00319294.1_71-S	A630026H08Rik	NM_175689.2	Mus musculus RIKEN cDNA A630026H08 gene (A630026H08Rik), mRNA.			8.18356	38.4167	68.6499	2	42.7562	5.4292	45	0.989441	211.189	213.17	215.151	2	2.80172	12.9312	45	1	15.4108	1	0.180216	0.0287684
scl0026428.1_235-S	scl0026428.1_235-S	Orc4l	NM_011958.2	Mus musculus origin recognition complex, subunit 4-like (S. cerevisiae) (Orc4l), mRNA.	go_component: nucleus [goid 0005634] [evidence IEA]; go_function: DNA binding [goid 0003677] [evidence IEA]; go_function: ATP binding [goid 0005524] [evidence IEA]; go_function: nucleotide binding [goid 0000166] [evidence ISS] [pmid 12466851]; go_process: DNA replication [goid 0006260] [evidence TAS] [pmid 10460412]	mMmORC4;Orc4;Orc4P	13.6259	15	14.097	2	0.333156	3.81323	40	0.916149	78.964	80.0849	81.2058	2	1.58517	9.58151	33	0.998758	35.2432	1	0.187301	0.000299004
scl0022770.2_174-S	scl0022770.2_174-S	Zhx1	NM_009572.2	Mus musculus zinc fingers and homeoboxes protein 1 (Zhx1), mRNA.	go_component: transcription factor complex [goid 0005667] [evidence IEA]; go_component: nucleus [goid 0005634] [evidence IEA]; go_function: DNA binding [goid 0003677] [evidence IEA]; go_function: transcription factor activity [goid 0003700] [evidence IEA]; go_process: regulation of transcription, DNA-dependent [goid 0006355] [evidence IEA]		-9.96944	15	-1.52504	2	5.9711	3.78443	36	0.212422	65.4994	76.4411	87.3828	2	15.4739	7.71153	37	0.998758	17.0419	1	0.19623	0.019761
scl00192216.1_279-S	scl00192216.1_279-S	Tm4sf10	NM_175771.2	Mus musculus transmembrane 4 superfamily member 10 (Tm4sf10), mRNA.		3010015F07Rik;BCMP1	9.04017	56.8125	104.585	2	67.5603	6.485	43	0.995652	264.488	270.626	276.763	2	8.67965	14.9597	36	1	13.2622	1	0.20993	0.0471826
scl0066494.2_134-S	scl0066494.2_134-S	2610524G07Rik	NM_025596.4	Mus musculus RIKEN cDNA 2610524G07 gene (2610524G07Rik), mRNA.			30.7237	33.2586	35.7935	2	3.58485	3.94953	48	0.982609	135.02	157.098	179.176	2	31.2229	9.9867	50	1	15.125	1	0.211706	0.0307257
scl0270669.1_24-S	scl0270669.1_24-S	Mbtps2	NM_178266.2	Mus musculus RIKEmembrane-bound transcription factor protease, site 2 (Mbtps2), mRNA.	go_component: nucleus [goid 0005634] [evidence ISS] [pmid 12466851]; go_component: membrane [goid 0016020] [evidence ISS] [pmid 12466851]; go_function: metallopeptidase activity [goid 0008237] [evidence ISS] [pmid 12466851]; go_function: metalloendopeptidase activity [goid 0004222] [evidence ISS] [pmid 12466851]; go_function: peptidase activity [goid 0008233] [evidence IEA]; go_process: proteolys…	9630032G22Rik;MGC25655	-6.04194	15	-4.15106	2	1.33705	3.38727	34	0.292547	57.2264	68.717	80.2075	2	16.2501	6.28084	48	0.997516	16.2821	1	0.218287	0.0235393
scl40873.2_406-S	scl40873.2_406-S	Arfl4	NM_025404.1				4.19698	15	19.8192	2	11.0466	4.81619	28	0.913043	62.4881	65.9253	69.3624	2	4.8609	10.9836	24	0.997516	16.1712	1	0.22753	0.0241481
scl00277360.1_60-S	scl00277360.1_60-S	BC067047	NM_177782.2				13.8708	15	15.2461	2	0.972434	3.28385	46	0.922981	62.5152	62.8324	63.1496	2	0.448615	7.9122	46	0.997516	36.091	1	0.23873	0.000245982
scl49691.9_66-S	scl49691.9_66-S	1700093E07Rik	NM_133685.1	Mus musculus RIKEN cDNA 1700093E07 gene (1700093E07Rik), mRNA.	go_function: GTP binding [goid 0005525] [evidence ISS] [pmid 12466851]; go_function: GTPase activity [goid 0003924] [evidence ISS] [pmid 12466851]; go_function: ATP binding [goid 0005524] [evidence ISS] [pmid 12466851]; go_function: small monomeric GTPase activity [goid 0003925] [evidence ISS] [pmid 12466851]; go_function: RAB small monomeric GTPase activity [goid 0003928] [evidence ISS] [pmid 12…	AI415285	27.5779	32.0266	36.4753	2	6.2914	4.90034	40	0.982609	110.964	132.591	154.217	2	30.5843	11.0858	45	1	13.4701	1	0.241544	0.0449766
scl0098363.2_64-S	scl0098363.2_64-S	Efhd1	NM_028889.1	Mus musculus EF hand domain containing 1 (Efhd1), mRNA.	go_function: calcium ion binding [goid 0005509] [evidence IEA]	4931430I01Rik;AI452351;PP3051	15.3805	17.3257	19.271	2	2.75094	3.95499	45	0.940994	66.9649	70.7658	74.5666	2	5.37518	8.55602	51	0.998137	21.9908	1	0.244832	0.00632298
scl00269033.2_181-S	scl00269033.2_181-S	4930503L19Rik	NM_172967.1	Mus musculus RIKEN cDNA 4930503L19 gene (4930503L19Rik), mRNA.		9930107F24	12.1573	15	15.6432	2	2.46486	4.24267	48	0.913665	58.7534	60.2034	61.6533	2	2.05055	9.27626	47	0.997516	26.218	1	0.249155	0.00238889
scl22884.7.1_23-S	scl22884.7.1_23-S	Lass2	NM_029789.1	Mus musculus longevity assurance homolog 2 (S. cerevisiae) (Lass2), mRNA.	go_component: nucleus [goid 0005634] [evidence ISS] [pmid 12466851]; go_component: integral to membrane [goid 0016021] [evidence TAS] [pmid 12466851]; go_function: transcription factor activity [goid 0003700] [evidence ISS] [pmid 12466851]; go_process: regulation of transcription, DNA-dependent [goid 0006355] [evidence ISS] [pmid 12466851]	0610013I17Rik;TRH3	7.14874	15	9.41628	2	1.60339	4.82345	39	0.837888	52.1186	57.1343	62.15	2	7.09332	7.80041	48	0.996894	19.626	1	0.262539	0.0108994
scl014423.11_27-S	scl014423.11_27-S	Galnt1	NM_013814.2	Mus musculus UDP-N-acetyl-alpha-D-galactosamine:polypeptide N-acetylgalactosaminyltransferase 1 (Galnt1), mRNA.	go_component: Golgi apparatus [goid 0005794] [evidence IEA]; go_component: integral to membrane [goid 0016021] [evidence IEA]; go_component: extracellular space [goid 0005615] [evidence TAS] [pmid 12466851]; go_function: transferase activity, transferring glycosyl groups [goid 0016757] [evidence IEA]; go_function: polypeptide N-acetylgalactosaminyltransferase activity [goid 0004653] [evidence IDA…		16.0957	16.4296	16.7635	2	0.47219	4.00133	51	0.940373	54.9341	62.0629	69.1917	2	10.0817	7.41821	50	0.997516	16.2716	1	0.264725	0.023596
scl55067.6_230-S	scl55067.6_230-S	Timm17b	NM_011591	Mus musculus translocator of inner mitochondrial membrane 17b (Timm17b), mRNA.	go_component: integral to membrane [goid 0016021] [evidence TAS] [pmid 12466851]; go_component: mitochondrion [goid 0005739] [evidence IEA]; go_component: mitochondrial inner membrane presequence translocase complex [goid 0005744] [evidence IEA]; go_component: inner membrane [goid 0019866] [evidence IEA]; go_function: protein transporter activity [goid 0008565] [evidence IEA]; go_function: protei…	17kDa;mTim17b;Sfc3	3.31615	15	4.9291	2	1.14052	3.22025	47	0.750311	47.0364	56.4886	65.9408	2	13.3675	7.29367	44	0.997516	15.0464	1	0.26554	0.0312867
scl22167.22_124-S	scl22167.22_124-S	Cog6	NM_026225.1	Mus musculus component of oligomeric golgi complex 6 (Cog6), mRNA.	go_component: membrane [goid 0016020] [evidence IEA]; go_component: Golgi apparatus [goid 0005794] [evidence IEA]; go_function: protein transporter activity [goid 0008565] [evidence IEA]; go_process: protein transport [goid 0015031] [evidence IEA]; go_process: transport [goid 0006810] [evidence IEA]; go_process: intracellular protein transport [goid 0006886] [evidence IEA]	4933405E16Rik;mKIAA1134	1.45697	15	12.8811	2	8.07811	3.22851	45	0.843478	51.8657	55.9235	59.9813	2	5.73861	8.7181	42	0.997516	16.9821	1	0.268224	0.0200351
scl35851.64.1_128-S	scl35851.64.1_128-S	Atm	NM_007499.1	Mus musculus ataxia telangiectasia mutated homolog (human) (Atm), mRNA.	go_component: nucleus [goid 0005634] [evidence IEA]; go_component: intracellular [goid 0005622] [evidence ISS] [pmid 12466851]; go_function: transferase activity [goid 0016740] [evidence IEA]; go_function: inositol/phosphatidylinositol kinase activity [go		8.86314	15	9.8657	2	0.708917	3.53609	48	0.855901	53.5787	55.8445	58.1103	2	3.20431	7.36815	53	0.996894	26.0496	1	0.268603	0.00248336
scl0002042.1_4-S	scl0002042.1_4-S	Efna4	NM_007910.1	Mus musculus ephrin A4 (Efna4), mRNA.	go_component: membrane [goid 0016020] [evidence IEA]; go_component: extracellular space [goid 0005615] [evidence TAS] [pmid 12466851]; go_function: ephrin [goid 0005106] [evidence IEA]	EFL-4;Epl4;LERK-4	-0.110348	15	9.55271	2	6.83281	3.859	42	0.735404	53.17	55.2628	57.3556	2	2.95967	11.0318	39	0.996894	19.7145	1	0.27143	0.0106795
scl45568.9.1_28-S	scl45568.9.1_28-S	D14Ertd500e	NM_145462.1				17.4754	17.5757	17.676	2	0.141883	4.83903	46	0.94472	62.5305	63.3243	64.1181	2	1.12261	8.98596	50	0.997516	35.1464	1	0.277551	0.000305744
scl0003442.1_3-S	scl0003442.1_3-S	Tipin	NM_025372.1	Mus musculus timeless interacting protein (Tipin), mRNA.	go_component: cytoplasm [goid 0005737] [evidence IDA] [pmid 12875843]; go_component: nucleus [goid 0005634] [evidence IDA] [pmid 12875843]; go_function: protein binding [goid 0005515] [evidence IPI] [pmid 12875843]; go_process: biological_process unknown [goid 0000004] [evidence ND]	1110005A05Rik;1110018P21Rik	2.85909	15	3.59463	2	0.520102	3.62077	42	0.707453	45.1154	52.8905	60.6655	2	10.9956	8.33519	45	0.996894	16.2535	1	0.283605	0.0236947
scl0003798.1_108-S	scl0003798.1_108-S	Mdm2	NM_010786.2	Mus musculus transformed mouse 3T3 cell double minute 2 (Mdm2), mRNA.	go_component: nucleus [goid 0005634] [evidence IDA] [pmid 12927808]; go_function: protein binding [goid 0005515] [evidence IPI] [pmid 12145204]; go_function: ligase activity [goid 0016874] [evidence IEA]; go_function: ubiquitin-protein ligase activity [goid 0004842] [evidence IDA] [pmid 12145204]; go_function: ATP binding [goid 0005524] [evidence ISS] [pmid 12466851]; go_process: protein modifica…	1700007J15Rik;Mdm-2	11.9664	17.3766	22.7867	2	7.6511	3.19483	46	0.939752	56.6731	60.5663	64.4594	2	5.50576	7.95591	49	0.997516	16.3831	1	0.286902	0.0229982
scl0072318.2_54-S	scl0072318.2_54-S	Pscd4	NM_028195.2	Mus musculus pleckstrin homology, Sec7 and coiled/coil domains 4 (Pscd4), mRNA.		2510004M07Rik;5830469K17Rik	11.1622	15.5526	19.943	2	6.20898	3.8203	50	0.926708	52.3099	53.9717	55.6335	2	2.35015	7.75861	48	0.996894	18.3553	1	0.288162	0.0146039
scl52647.14.1_31-S	scl52647.14.1_31-S	Mamdc2	NM_174857.1	Mus musculus MAM domain containing 2 (Mamdc2), mRNA.	go_component: extracellular space [goid 0005615] [evidence TAS] [pmid 12466851]; go_component: membrane [goid 0016020] [evidence ISS] [pmid 12466851]	1200015L10Rik	8.36255	15	12.5281	2	2.94547	4.68006	45	0.878261	47.7863	50.8764	53.9664	2	4.36999	8.00993	47	0.996894	20.7633	1	0.294832	0.00838814
scl0245555.1_16-S	scl0245555.1_16-S	C77370	XM_205178.2	Mus musculus expressed sequence C77370 (C77370), mRNA.			6.1084	15	10.9702	2	3.43783	2.82679	49	0.837888	49.1278	50.5944	52.0611	2	2.07412	7.99808	52	0.996894	23.4424	1	0.296475	0.00452646
scl011758.1_35-S	scl011758.1_35-S	Prdx6	NM_007453.2	Mus musculus peroxiredoxin 6 (Prdx6), mRNA.	go_component: lysosome [goid 0005764] [evidence IEA]; go_function: catalytic activity [goid 0003824] [evidence IEA]; go_function: peroxidase activity [goid 0004601] [evidence IEA]; go_function: oxidoreductase activity [goid 0016491] [evidence IEA]; go_function: hydrolase activity [goid 0016787] [evidence IEA]; go_function: antioxidant activity [goid 0016209] [evidence IEA]; go_process: peroxidase…	1-cysPrx;aiPLA2;Aop2;Brp-12;CP-3;GPx;Ltw-4;Ltw4;Lvtw-4;ORF06;Prdx5	77.4453	84.1788	90.9123	2	9.52265	7.32124	41	0.996273	272.102	279.113	286.125	2	9.91561	13.1947	68	1	26.0596	1	0.301594	0.00247765
scl30008.5_1-S	scl30008.5_1-S	Aqp1	NM_007472.1	Mus musculus aquaporin 1 (Aqp1), mRNA.	go_component: mitochondrial outer membrane [goid 0005741] [evidence IEA]; go_component: integral to plasma membrane [goid 0005887] [evidence TAS] [pmid 11066060]; go_component: membrane [goid 0016020] [evidence IEA]; go_component: integral to membrane [goid 0016021] [evidence TAS] [pmid 12466851]; go_component: extracellular space [goid 0005615] [evidence TAS] [pmid 12466851]; go_function: transp…		7.07348	15	10.7812	2	2.62175	3.32193	49	0.849068	47.5356	48.9735	50.4114	2	2.03347	7.12722	50	0.996894	24.6665	1	0.306288	0.00341467
scl059042.7_5-S	scl059042.7_5-S	Cope	NM_021538.1	Mus musculus coatomer protein complex, subunit epsilon (Cope), mRNA.	go_component: Golgi apparatus [goid 0005794] [evidence IEA]; go_component: membrane [goid 0016020] [evidence IEA]; go_component: virion [goid 0019012] [evidence IEA]; go_component: viral capsid [goid 0019028] [evidence IEA]; go_function: structural molecule activity [goid 0005198] [evidence IEA]; go_function: protein transporter activity [goid 0008565] [evidence IEA]; go_process: transport [goid …	1110005D17Rik;Cope1	10.6083	15	16.751	2	4.34354	3.71279	43	0.921118	43.2413	48.5501	53.8588	2	7.50771	6.93225	36	0.996273	15.2914	1	0.308959	0.0295703
scl33949.16_183-S	scl33949.16_183-S	BC036333	NM_153592.1	Mus musculus cDNA sequence BC036333 (BC036333), mRNA.		MGC27952	12.2717	15	13.0642	2	0.560387	3.20079	56	0.898758	39.4331	45.9371	52.4412	2	9.19809	7.14281	57	0.996273	14.4026	1	0.326533	0.0362859
scl0001739.1_25-S	scl0001739.1_25-S	Spg4	NM_016962.1	Mus musculus spastic paraplegia 4 homolog (human) (Spg4), mRNA.	go_component: nucleus [goid 0005634] [evidence IDA] [pmid 12490534]; go_function: ATPase activity [goid 0016887] [evidence ISS] [pmid 12466851]; go_function: nucleotide binding [goid 0000166] [evidence IEA]; go_function: ATP binding [goid 0005524] [evidence IEA]; go_function: adenosinetriphosphatase activity [goid 0004002] [evidence ISS]	mKIAA1083;Spast;spastin	2.73928	15	8.40603	2	4.007	2.8364	51	0.769565	42.0011	45.3597	48.7184	2	4.74986	6.5781	56	0.993168	19.2159	1	0.33069	0.0119787
scl48394.13.1_186-S	scl48394.13.1_186-S	9430016A21Rik	NM_178720.3	Mus musculus RIKEN cDNA 9430016A21 gene (9430016A21Rik), mRNA.	go_component: integral to membrane [goid 0016021] [evidence TAS] [pmid 12466851]	9430016A21	10.8827	15	11.9851	2	0.779473	3.72816	55	0.885093	37.6589	44.8612	52.0635	2	10.1856	8.49244	53	0.993168	13.5992	1	0.334365	0.04366
scl00209737.1_267-S	scl00209737.1_267-S	Knsl7	NM_010620.1	Mus musculus kinesin-like 7 (Knsl7), mRNA.	go_component: kinesin complex [goid 0005871] [evidence IEA]; go_component: microtubule associated complex [goid 0005875] [evidence ISS] [pmid 12466851]; go_function: ATP binding [goid 0005524] [evidence IEA]; go_function: microtubule motor activity [goid 0003777] [evidence IEA]; go_function: motor activity [goid 0003774] [evidence IEA]; go_process: microtubule-based process [goid 0007017] [eviden…	3110023M17Rik;3930402I10Rik;D330038N01;HKLP2;Kif15	3.43801	15	6.5204	2	2.17958	3.78329	46	0.759627	37.8954	43.7436	49.5918	2	8.27055	8.31651	40	0.996273	16.2918	1	0.342907	0.0234866
scl39638.4.1_92-S	scl39638.4.1_92-S	Rpl23	NM_022891.1	Mus musculus ribosomal protein L23 (Rpl23), mRNA.	go_component: cytosolic ribosome (sensu Eukarya) [goid 0005830] [evidence ISS] [pmid 11124519]; go_component: ribosome [goid 0005840] [evidence ISS] [pmid 12466851]; go_component: intracellular [goid 0005622] [evidence ISS] [pmid 12466851]; go_component: nucleolus [goid 0005730] [evidence IDA] [pmid 11809816]; go_function: structural constituent of ribosome [goid 0003735] [evidence ISS] [pmid 124…	2810009A01Rik	12.048	15	12.3867	2	0.239486	3.09251	64	0.893789	38.2158	43.2874	48.359	2	7.17234	7.02256	63	0.995652	15.9087	1	0.346521	0.0256523
scl27703.26_20-S	scl27703.26_20-S	Pdgfra	NM_011058.1	Mus musculus platelet derived growth factor receptor, alpha polypeptide (Pdgfra), mRNA.	go_component: membrane [goid 0016020] [evidence IEA]; go_component: integral to membrane [goid 0016021] [evidence TAS] [pmid 12466851]; go_component: extracellular space [goid 0005615] [evidence TAS] [pmid 12466851]; go_function: protein kinase activity [	CD140a;Pdgfr-2	7.83525	15	13.3759	2	3.91786	2.89964	58	0.867702	35.9727	42.8725	49.7724	2	9.7579	9.23002	45	0.991925	13.0794	1	0.349875	0.0492113
scl41127.15.1_23-S	scl41127.15.1_23-S	Ddx52	NM_030096.1	Mus musculus DEAD (Asp-Glu-Ala-Asp) box polypeptide 52 (Ddx52), mRNA.	go_component: nucleus [goid 0005634] [evidence IEA]; go_function: nucleic acid binding [goid 0003676] [evidence ISS] [pmid 12466851]; go_function: helicase activity [goid 0004386] [evidence ISS] [pmid 12466851]; go_function: ATP dependent helicase activity [goid 0008026] [evidence ISS] [pmid 12466851]; go_function: ATP binding [goid 0005524] [evidence ISS] [pmid 12466851]; go_function: hydrolase …	2700029C06Rik;ROK1	5.17206	15	13.1959	2	5.67373	3.64463	46	0.845342	40.2153	41.9339	43.6525	2	2.43043	7.4359	43	0.993168	17.6193	1	0.357706	0.0173009
scl22997.10_102-S	scl22997.10_102-S	AI663987	NM_033526.1	Mus musculus expressed sequence AI663987 (AI663987), mRNA.	go_component: endoplasmic reticulum membrane [goid 0005789] [evidence IDA] [pmid 11162551]; go_component: cytosol [goid 0005829] [evidence IDA] [pmid 11162551]; go_function: molecular_function unknown [goid 0005554] [evidence ND]; go_process: biological_process unknown [goid 0000004] [evidence ND]	A1u;UBIN	9.89256	15	12.8544	2	2.09435	3.75369	49	0.881366	41.0891	41.6804	42.2716	2	0.836172	6.70475	56	0.993168	25.5958	1	0.359881	0.00275689
scl0100669.2_129-S	scl0100669.2_129-S	9930105H17Rik					15.7311	16.3139	16.8967	2	0.824255	3.61253	51	0.940373	43.6545	44.83	46.0054	2	1.66233	7.94395	43	0.995652	26.7568	1	0.363906	0.00211017
scl0219132.5_22-S	scl0219132.5_22-S	D14Ertd668e	NM_199015.1	Mus musculus DNA segment, Chr 14, ERATO Doi 668, expressed (D14Ertd668e), mRNA.		MGC29273	13.2357	15	16.5654	2	2.35445	3.29418	43	0.932298	39.4791	40.9116	42.344	2	2.02572	6.54397	50	0.991925	21.5157	1	0.366644	0.00705397
scl54956.2.1_13-S	scl54956.2.1_13-S	1110059M19Rik	XM_135842.2	Mus musculus RIKEN cDNA 1110059M19 gene (1110059M19Rik), mRNA.			12.9645	15	14.6387	2	1.18385	4.09864	42	0.917391	37.843	40.1619	42.4808	2	3.27937	7.07172	48	0.993168	20.638	1	0.373488	0.00863374
scl00213988.1_68-S	scl00213988.1_68-S	D230019K20Rik	NM_144812.1	Mus musculus RIKEN cDNA D230019K20 gene (D230019K20Rik), mRNA.	go_function: nucleic acid binding [goid 0003676] [evidence ISS] [pmid 12466851]	A730065C02Rik;MGC28739;mKIAA1093	9.61854	15	10.2501	2	0.446562	4.1337	43	0.865217	38.2424	39.4631	40.6838	2	1.72635	7.96965	47	0.990683	27.4032	1	0.380102	0.00181835
scl0001054.1_42-S	scl0001054.1_42-S	Tada3l	NM_133932.1	Mus musculus transcriptional adaptor 3 (NGG1 homolog, yeast)-like (Tada3l), mRNA.	go_function: protein binding [goid 0005515] [evidence IPI] [pmid 12034840]; go_function: ligand-dependent nuclear receptor transcription co-activator activity [goid 0030374] [evidence IDA] [pmid 12034840]	1110004B19Rik;ADA3;AI987856	1.90276	15	15.115	2	9.34243	3.52595	29	0.86087	36.6964	38.817	40.9377	2	2.99904	9.20524	39	0.990683	13.1323	1	0.386429	0.0486145
scl0215814.3_35-S	scl0215814.3_35-S	1700009P13Rik	NM_144820.1	Mus musculus RIKEN cDNA 1700009P13 gene (1700009P13Rik), mRNA.		MGC19351	6.05157	15	9.19213	2	2.22071	3.55431	52	0.826708	37.9975	38.4987	39	2	0.708882	5.73529	56	0.990062	25.4702	1	0.389624	0.00283776
scl0011552.1_302-S	scl0011552.1_302-S	Adra2b	NM_009633.2	Mus musculus adrenergic receptor, alpha 2b (Adra2b), mRNA.	go_component: integral to membrane [goid 0016021] [evidence TAS] [pmid 12466851]; go_function: receptor activity [goid 0004872] [evidence IEA]; go_function: adrenoceptor activity [goid 0004935] [evidence ISS] [pmid 12466851]; go_function: rhodopsin-like receptor activity [goid 0001584] [evidence IEA]; go_function: G-protein coupled receptor activity [goid 0004930] [evidence IEA]; go_function: alp…	[a]2B;Adra-2b;alpha2-C2;alpha2B	17.6858	23.9627	30.2397	2	8.87696	4.08362	44	0.972671	58.2932	61.3955	64.4977	2	4.38729	7.67522	59	0.997516	14.7818	1	0.390301	0.033252
scl0003793.1_0-S	scl0003793.1_0-S	Metap2	NM_019648.2	Mus musculus methionine aminopeptidase 2 (Metap2), mRNA.	go_function: aminopeptidase activity [goid 0004177] [evidence IEA]; go_function: methionyl aminopeptidase activity [goid 0004239] [evidence IEA]; go_function: metalloexopeptidase activity [goid 0008235] [evidence IEA]; go_function: hydrolase activity [goid 0016787] [evidence IEA]; go_process: proteolysis and peptidolysis [goid 0006508] [evidence IEA]	Amp2;Mnpep;p67	5.35484	15	15.9341	2	7.48065	3.67537	47	0.885714	38.0318	38.1271	38.2225	2	0.134821	6.73331	58	0.990062	14.5449	1	0.393421	0.0351167
GI_31342426-S	GI_31342426-S	Pramel4	NM_178248.2	Mus musculus preferentially expressed antigen in melanoma like 4 (Pramel4), mRNA.			9.98397	15	11.1547	2	0.827848	4.84705	32	0.875776	36.2703	37.0906	37.9109	2	1.16006	6.30803	38	0.990062	28.4143	1	0.404415	0.00144069
scl0239706.7_17-S	scl0239706.7_17-S	BC024814	NM_146247	Mus musculus cDNA sequence BC024814 (BC024814), mRNA.	go_function: S-adenosylmethionine-dependent methyltransferase activity [goid 0008757] [evidence ISS] [pmid 12466851]	MGC38788	6.6307	15	7.59272	2	0.680254	2.929	56	0.825466	34.5722	37.005	39.4378	2	3.4405	7.37198	47	0.990062	21.6674	1	0.405351	0.00681183
scl00320854.2_67-S	scl00320854.2_67-S	9030203C11Rik	NM_177277.2	Mus musculus RIKEN cDNA 9030203C11 gene (9030203C11Rik), mRNA.			21.4243	21.7201	22.0159	2	0.418318	4.2734	48	0.963354	50.2099	52.3971	54.5843	2	3.09311	8.52187	55	0.996894	22.8935	1	0.414529	0.00513628
scl0018193.2_244-S	scl0018193.2_244-S	Nsd1	NM_008739.1	Mus musculus nuclear receptor-binding SET-domain protein 1 (Nsd1), mRNA.	go_function: transcription cofactor activity [goid 0003712] [evidence IDA] [pmid 9628876]; go_process: regulation of transcription, DNA-dependent [goid 0006355] [evidence TAS] [pmid 9628876]		-0.0451202	15	0.684986	2	0.516263	3.21535	47	0.602484	30.6325	36.1572	41.6819	2	7.81316	6.07702	42	0.990062	16.3737	1	0.414855	0.0230476
scl52903.34_0-S	scl52903.34_0-S	Plcb3	NM_008874.2	Mus musculus phospholipase C, beta 3 (Plcb3), mRNA.	go_component: nucleus [goid 0005634] [evidence IEA]; go_function: phosphoinositide phospholipase C activity [goid 0004435] [evidence IEA]; go_function: phospholipase C activity [goid 0004629] [evidence IEA]; go_function: signal transducer activity [goid 0004871] [evidence IEA]; go_function: hydrolase activity [goid 0016787] [evidence IEA]; go_process: lipid metabolism [goid 0006629] [evidence IEA…		-0.659626	15	8.5654	2	6.52308	3.19994	31	0.763975	29.6008	35.0935	40.5862	2	7.76781	7.47155	33	0.990062	13.083	1	0.42743	0.0491703
scl38976.4.1_15-S	scl38976.4.1_15-S	Snx3	NM_017472.2	Mus musculus sorting nexin 3 (Snx3), mRNA.	go_component: cellular_component unknown [goid 0008372] [evidence ND]; go_function: molecular_function unknown [goid 0005554] [evidence ND]; go_function: protein transporter activity [goid 0008565] [evidence IEA]; go_process: biological_process unknown [goid 0000004] [evidence ND]; go_process: transport [goid 0006810] [evidence IEA]; go_process: intracellular protein transport [goid 0006886] [evi…	SDP3	16.6054	17.7133	18.8212	2	1.56676	3.92869	43	0.946584	39.1648	41.2825	43.4002	2	2.99483	8.0591	46	0.993168	19.9455	1	0.429075	0.0101263
scl0027407.2_100-S	scl0027407.2_100-S	Abcf2	NM_013853.1	Mus musculus ATP-binding cassette, sub-family F (GCN20), member 2 (Abcf2), mRNA.	go_component: integral to plasma membrane [goid 0005887] [evidence IEA]; go_component: membrane [goid 0016020] [evidence ISS] [pmid 12466851]; go_function: ATP binding [goid 0005524] [evidence ISS] [pmid 12466851]; go_function: ATP-binding cassette (ABC) transporter activity [goid 0004009] [evidence ISS] [pmid 12466851]; go_function: nucleotide binding [goid 0000166] [evidence ISS] [pmid 12466851…	0710005O05Rik;D13Ertd614e;E430001O06	14.9145	18.9384	22.9623	2	5.69068	3.37752	51	0.949068	43.0701	43.5867	44.1033	2	0.730558	7.40988	50	0.993168	15.844	1	0.4345	0.0260376
scl47261.7_122-S	scl47261.7_122-S	Lrp12	NM_172814.1				17.4219	17.678	17.9342	2	0.362277	3.26179	54	0.94472	40.4783	40.6234	40.7685	2	0.205202	6.3957	56	0.992547	37.836	1	0.435168	0.000164589
scl056844.4_168-S	scl056844.4_168-S		NM_138631.1	Mus musculus tumor-suppressing subchromosomal transferable fragment 4 (Tssc4), mRNA.		ESTM671070	16.6652	21.7663	26.8674	2	7.21406	3.53334	49	0.960248	48.8397	49.9313	51.0229	2	1.54376	5.08666	66	0.996894	14.8632	1	0.435925	0.0326349
scl0012192.2_207-S	scl0012192.2_207-S	Zfp36l1	NM_007564.2	Mus musculus zinc finger protein 36, C3H type-like 1 (Zfp36l1), mRNA.	go_component: nucleus [goid 0005634] [evidence IEA]; go_function: nucleic acid binding [goid 0003676] [evidence IEA]; go_function: DNA binding [goid 0003677] [evidence IEA]	AW742437;AW743212;Berg36;Brf1;cMG1;ERF1;TIS11b	17.4645	19.592	21.7194	2	3.00868	4.63198	47	0.955901	43.3441	44.6471	45.9501	2	1.84279	7.83011	43	0.99441	20.1012	1	0.438819	0.00976959
scl18370.2.1_48-S	scl18370.2.1_48-S	1700049M11Rik	NM_183271.1	Mus musculus RIKEN cDNA 1700049M11 gene (1700049M11Rik), mRNA.			40.3393	43.0827	45.826	2	3.87972	5.67479	45	0.98882	84.7263	88.7034	92.6805	2	5.62449	10.2451	48	0.999379	19.5739	1	0.485694	0.0110309
scl50792.22.1_75-S	scl50792.22.1_75-S	Bat5	NM_178592.2	Mus musculus HLA-B associated transcript 5 (Bat5), mRNA.		Bat-5;D17H6S82E;MGC19234;NG26	434.297	436.545	438.793	2	3.1792	17.7254	38	1	771.344	809.63	847.917	2	54.1457	22.8827	35	1	19.8284	1	0.539191	0.010403
scl30798.9_425-S	scl30798.9_425-S	Dkk3	NM_015814.2	Mus musculus dickkopf homolog 3 (Xenopus laevis) (Dkk3), mRNA.	go_component: extracellular [goid 0005576] [evidence ISS] [pmid 10495270]; go_component: extracellular space [goid 0005615] [evidence TAS] [pmid 12466851]; go_process: development [goid 0007275] [evidence IEA]		31.9047	33.5421	35.1795	2	2.31562	4.34162	57	0.982609	55.3676	56.1521	56.9366	2	1.10943	6.47688	65	0.996894	21.9473	1	0.597344	0.00638662
scl40710.6.1_96-S	scl40710.6.1_96-S	2310004N24Rik	XM_181318.4	Mus musculus RIKEN cDNA 2310004N24 gene (2310004N24Rik), mRNA.			28.1891	31.585	34.9809	2	4.80256	5.04877	46	0.980745	52.6768	52.6866	52.6965	2	0.013924	6.21258	49	0.996894	16.032	1	0.599488	0.0249347
scl40342.32_22-S	scl40342.32_22-S	Odz2	NM_011856.2	Mus musculus odd Oz/ten-m homolog 2 (Drosophila) (Odz2), mRNA.	go_component: integral to plasma membrane [goid 0005887] [evidence ISS] [pmid 10625539]; go_component: integral to membrane [goid 0016021] [evidence TAS] [pmid 12466851]	D3Bwg1534e;mKIAA1127;Odz3;Ten-m2	40.0662	40.1548	40.2435	2	0.125348	4.40769	52	0.986335	65.385	66.4237	67.4624	2	1.46894	8.0398	46	0.997516	28.0378	1	0.604525	0.00157116
scl47499.23.1_20-S	scl47499.23.1_20-S	Slc4a8	NM_021530.1	Mus musculus solute carrier family 4 (anion exchanger), member 8 (Slc4a8), mRNA.	go_component: cellular_component unknown [goid 0008372] [evidence ND]; go_component: membrane [goid 0016020] [evidence ISS] [pmid 12466851]; go_component: integral to membrane [goid 0016021] [evidence TAS] [pmid 12466851]; go_function: molecular_function unknown [goid 0005554] [evidence ND]; go_function: inorganic anion exchanger activity [goid 0005452] [evidence ISS] [pmid 12466851]; go_process:…	kNBC-3	62.8551	64.262	65.6688	2	1.98961	5.10759	50	0.995652	96.8822	102.162	107.441	2	7.46624	8.40082	44	0.999379	16.9559	1	0.629021	0.0201562
scl52862.7_705-S	scl52862.7_705-S	Cdca5	NM_026410.1				8663.89	8827.54	8991.18	2	231.432	214.038	43	1	5499.98	5765.99	6032.01	2	376.197	141.751	42	1	-19.894	1	1.53097	0.010247
scl0378702.3_30-S	scl0378702.3_30-S	Serf2	NM_011354.1	Mus musculus small EDRK-rich factor 2 (Serf2), mRNA.		m4F5rel;Msmac1l	5580.6	5623.94	5667.28	2	61.2921	146.135	41	1	3539.18	3625.99	3712.8	2	122.764	85.5398	35	1	-26.2894	1	1.55101	0.00234998
scl0066350.2_276-S	scl0066350.2_276-S	Pla2g12a	NM_023196.2	Mus musculus phospholipase A2, group XIIA (Pla2g12a), mRNA.	go_component: extracellular space [goid 0005615] [evidence TAS] [pmid 12466851]; go_function: hydrolase activity [goid 0016787] [evidence IEA]; go_function: calcium ion binding [goid 0005509] [evidence IEA]; go_function: phospholipase A2 activity [goid 0004623] [evidence IEA]; go_process: lipid catabolism [goid 0016042] [evidence IEA]	2310004B05Rik;GXII;MGC58884;mGXII-1;mGXII-1-PLA2;Pla2g12	2880.94	3117.75	3354.57	2	334.907	90.295	44	1	1781.57	1904.99	2028.41	2	174.539	50.4545	37	1	-13.4464	1	1.63662	0.0452229
scl52415.12_0-S	scl52415.12_0-S	Ldb1	NM_010697.1	Mus musculus LIM domain binding 1 (Ldb1), mRNA.	go_component: nucleus [goid 0005634] [evidence IEA]; go_function: DNA binding [goid 0003677] [evidence IEA]; go_function: transcription cofactor activity [goid 0003712] [evidence IEA]; go_process: development [goid 0007275] [evidence IEA]	CLIM2;NLI	970.525	1051.34	1132.16	2	114.295	37.0373	44	1	609.866	641.957	674.048	2	45.3834	20.5664	43	1	-13.739	1	1.63771	0.0422766
scl53998.31.1_134-S	scl53998.31.1_134-S	Tex11	NM_031384.1	Mus musculus testis expressed gene 11 (Tex11), mRNA.		4930565P14Rik	621.417	650.617	679.818	2	41.2957	27.3955	40	1	391.258	393.615	395.971	2	3.33256	20.0019	37	1	-18.9464	1	1.65293	0.0127455
scl52780.10_0-S	scl52780.10_0-S	Slc3a2	NM_008577.2	Mus musculus solute carrier family 3 (activators of dibasic and neutral amino acid transport), member 2 (Slc3a2), mRNA.	go_component: integral to membrane [goid 0016021] [evidence TAS] [pmid 12466851]; go_function: alpha-amylase activity [goid 0004556] [evidence IEA]; go_function: protein binding [goid 0005515] [evidence IPI] [pmid 10734121]; go_process: carbohydrate metabolism [goid 0005975] [evidence IEA]	Mdu1;Mgp-2hc	2482.55	2512.45	2542.36	2	42.2952	96.8503	30	1	1400.49	1503.23	1605.97	2	145.294	47.4817	32	1	-19.5643	1	1.67137	0.0110552
scl35194.5_5-S	scl35194.5_5-S	Hig1	NM_019814.2	Mus musculus hypoxia induced gene 1 (Hig1), mRNA.	go_component: cellular_component unknown [goid 0008372] [evidence ND]; go_function: molecular_function unknown [goid 0005554] [evidence ND]; go_process: biological_process unknown [goid 0000004] [evidence ND]	2210020B17Rik;7420700H20Rik	532.176	533.252	534.328	2	1.52125	20.1156	41	1	317.316	317.562	317.808	2	0.348159	12.1469	44	1	-45.8214	1	1.67921	2.61736e-05
scl0029875.2_286-S	scl0029875.2_286-S	Iqgap1	NM_016721.1	Mus musculus IQ motif containing GTPase activating protein 1 (Iqgap1), mRNA.	go_component: cytoplasm [goid 0005737] [evidence IDA] [pmid 12617831]; go_function: Ras GTPase activator activity [goid 0005099] [evidence IEA]; go_function: calmodulin binding [goid 0005516] [evidence IEA]; go_process: small GTPase mediated signal transduction [goid 0007264] [evidence IEA]	D7Ertd237e;D7Ertd257e;mKIAA0051	847.564	904.935	962.305	2	81.1343	25.6285	33	1	535.098	538.157	541.216	2	4.32615	19.1509	38	1	-16.2583	1	1.68154	0.0236685
ri|4632408I12|PX00637I02|AK076276|2782-S	ri|4632408I12|PX00637I02|AK076276|2782-S	4632408I12Rik	AK076276				84.0338	88.4827	92.9316	2	6.29171	6.7196	53	0.996273	45.3703	52.3158	59.2614	2	9.82247	6.1469	50	0.996894	-13.1627	1	1.69132	0.0482762
scl0078655.1_180-S	scl0078655.1_180-S	Eif3s1	NM_144545.1	Mus musculus eukaryotic translation initiation factor 3, subunit 1 alpha (Eif3s1), mRNA.	go_function: translation initiation factor activity [goid 0003743] [evidence IEA]	1810016I04Rik;2700079K05Rik;eIF3-alpha;eIF3-p35	444.947	477.836	510.725	2	46.5125	19.1114	37	1	257.569	282.05	306.532	2	34.6219	11.5523	48	1	-13.8546	1	1.69415	0.0411658
scl0073225.1_222-S	scl0073225.1_222-S	3110048E14Rik	NM_133750.2	Mus musculus RIKEN cDNA 3110048E14 gene (3110048E14Rik), mRNA.			49.5682	53.5534	57.5385	2	5.63584	6.42265	36	0.993168	28.0925	31.2811	34.4697	2	4.50938	6.02301	36	0.984472	-13.1241	1	1.71201	0.048707
scl49371.8_144-S	scl49371.8_144-S	Kelchl	XM_148134.1				46.7255	47.8469	48.9683	2	1.58591	5.05698	49	0.990683	25.5033	27.2397	28.976	2	2.45556	5.71634	52	0.978261	-20.0386	1	1.75651	0.00991161
scl39318.8_348-S	scl39318.8_348-S	Wbp2	NM_016852.1	Mus musculus WW domain binding protein 2 (Wbp2), mRNA.	go_component: cellular_component unknown [goid 0008372] [evidence ND]; go_function: protein binding [goid 0005515] [evidence IPI] [pmid 11042109]; go_process: biological_process unknown [goid 0000004] [evidence ND]		433.489	434.275	435.062	2	1.11182	11.975	53	1	220.272	242.159	264.047	2	30.953	10.9645	55	1	-18.9456	1	1.79335	0.012748
scl0056365.2_312-S	scl0056365.2_312-S	Clcnkb	NM_019701.1	Mus musculus chloride channel Kb (Clcnkb), mRNA.	go_component: cellular_component unknown [goid 0008372] [evidence ND]; go_function: molecular_function unknown [goid 0005554] [evidence ND]; go_process: biological_process unknown [goid 0000004] [evidence ND]	Clc-Ka;CLCKB;Clcnk1l	242.416	247.201	251.986	2	6.76745	10.8317	53	1	132.769	135.111	137.453	2	3.31184	8.95754	45	1	-26.4754	1	1.82961	0.00225144
scl41198.10_516-S	scl41198.10_516-S	Poldip2	NM_026389.2	Mus musculus polymerase (DNA-directed), delta interacting protein 2 (Poldip2), mRNA.	go_function: protein binding, bridging [goid 0030674] [evidence ISS] [pmid 12522211]	1300003F06Rik;Pdip38	821.214	890.868	960.523	2	98.5062	25.6976	41	1	428.221	483.906	539.59	2	78.7498	16.183	35	1	-13.4859	1	1.84099	0.0448138
ri|A630097K09|PX00148M15|AK042505|2126-S	ri|A630097K09|PX00148M15|AK042505|2126-S	A630097K09Rik	AK042505				190.807	193.814	196.821	2	4.25251	8.76878	54	0.999379	100.33	104.551	108.773	2	5.97016	5.41736	60	0.999379	-24.7437	1	1.85377	0.00335455
scl20381.3.1_57-S	scl20381.3.1_57-S	2310003F16Rik	NM_026318.1	Mus musculus RIKEN cDNA 2310003F16 gene (2310003F16Rik), mRNA.		HSPC136;HYPK	12530.4	12927.8	13325.1	2	561.918	290.852	43	1	5582.65	6894.89	8207.13	2	1855.79	221.426	41	1	-13.1908	1	1.87498	0.0479645
scl32112.9.4_161-S	scl32112.9.4_161-S	4933427G17Rik	XM_133717	Mus musculus RIKEN cDNA 4933427G17 gene (4933427G17Rik), mRNA.			1251.7	1276.08	1300.46	2	34.4728	39.7117	45	1	583.259	679.772	776.285	2	136.49	23.6934	46	1	-15.7262	1	1.87722	0.0267537
scl29003.4_686-S	scl29003.4_686-S	Hoxa7	NM_010455	Mus musculus homeo box A7 (Hoxa7), mRNA.	go_component: transcription factor complex [goid 0005667] [evidence IEA]; go_component: nucleus [goid 0005634] [evidence IEA]; go_function: DNA binding [goid 0003677] [evidence IEA]; go_function: transcription factor activity [goid 0003700] [evidence IEA]; go_process: organogenesis [goid 0009887] [evidence IEA]; go_process: regulation of transcription, DNA-dependent [goid 0006355] [evidence IEA];…	Hox-1.1	1020.74	1035.62	1050.5	2	21.0433	33.5079	44	1	470.539	544.754	618.97	2	104.956	20.867	47	1	-16.3898	1	1.90108	0.0229626
scl018641.1_29-S	scl018641.1_29-S	Pfkl	NM_008826.2	Mus musculus phosphofructokinase, liver, B-type (Pfkl), mRNA.	go_component: 6-phosphofructokinase complex [goid 0005945] [evidence IEA]; go_function: catalytic activity [goid 0003824] [evidence IEA]; go_function: kinase activity [goid 0016301] [evidence IEA]; go_function: transferase activity [goid 0016740] [evidence IEA]; go_function: magnesium ion binding [goid 0000287] [evidence IEA]; go_function: 6-phosphofructokinase activity [goid 0003872] [evidence I…		439.75	465.639	491.527	2	36.6124	19.0082	51	1	206.378	240.548	274.718	2	48.3235	12.4006	45	1	-14.6329	1	1.93574	0.0344118
scl51737.13.1_28-S	scl51737.13.1_28-S	Atp5a1	NM_007505.1	Mus musculus ATP synthase, H+ transporting, mitochondrial F1 complex, alpha subunit, isoform 1 (Atp5a1), mRNA.	go_component: mitochondrion [goid 0005739] [evidence IEA]; go_component: proton-transporting two-sector ATPase complex [goid 0016469] [evidence IEA]; go_component: proton-transporting ATP synthase complex (sensu Eukarya) [goid 0005753] [evidence IEA]; go_	Atpm	1535.45	1686.88	1838.31	2	214.151	50.4841	44	1	777.732	835.512	893.292	2	81.7133	29.2954	36	1	-14.6365	1	2.01898	0.0343832
scl44463.11.22_177-S	scl44463.11.22_177-S	Smn1	NM_011420.1				10186.8	11407	12627.3	2	1725.67	355.438	37	1	5375.05	5642.41	5909.77	2	378.103	171.781	34	1	-13.5764	1	2.02165	0.0438897
scl011544.1_20-S	scl011544.1_20-S	Adprh	NM_007414.2	Mus musculus ADP-ribosylarginine hydrolase (Adprh), mRNA.	go_function: ADP-ribosylarginine hydrolase activity [goid 0003875] [evidence IEA]; go_function: hydrolase activity [goid 0016787] [evidence IEA]; go_function: magnesium ion binding [goid 0000287] [evidence IEA]; go_function: ATP binding [goid 0005524] [evidence ISS] [pmid 12466851]	Arh1	5125.52	5445.31	5765.11	2	452.26	123.642	49	1	2300.95	2637.23	2973.51	2	475.578	65.4231	35	1	-15.8102	1	2.06478	0.0262408
GI_38079077-S	GI_38079077-S	LOC381582	XM_358624.1	Mus musculus LOC381582 (LOC381582), mRNA.			587.713	637.212	686.712	2	70.0024	21.7577	47	1	262.176	303.336	344.497	2	58.2095	13.7685	55	1	-14.5315	1	2.10068	0.0352252
scl24019.5_109-S	scl24019.5_109-S	Cpt2	NM_009949	Mus musculus carnitine palmitoyltransferase 2 (Cpt2), mRNA.	go_component: inner membrane [goid 0019866] [evidence IEA]; go_component: mitochondrion [goid 0005739] [evidence IEA]; go_function: transferase activity [goid 0016740] [evidence IEA]; go_function: carnitine O-palmitoyltransferase activity [goid 0004095] [evidence IEA]; go_function: acyltransferase activity [goid 0008415] [evidence IEA]; go_process: transport [goid 0006810] [evidence IEA]; go_proc…	CPTII	1307.91	1393	1478.1	2	120.339	46.7996	53	1	523.98	661.357	798.734	2	194.281	22.2298	50	1	-13.4218	1	2.10628	0.0454799
scl19788.13_0-S	scl19788.13_0-S	Slco4a1	NM_148933.1	Mus musculus solute carrier organic anion transporter family, member 4a1 (Slco4a1), mRNA.	go_component: cellular_component unknown [goid 0008372] [evidence ND]; go_component: integral to membrane [goid 0016021] [evidence IEA]; go_component: membrane [goid 0016020] [evidence IEA]; go_function: molecular_function unknown [goid 0005554] [evidence ND]; go_function: transporter activity [goid 0005215] [evidence IEA]; go_process: biological_process unknown [goid 0000004] [evidence ND]; go_p…	MGC28799;MGC28824;OATP-E;Slc21a12	231.698	248.364	265.031	2	23.57	9.19687	40	0.999379	109.763	116.884	124.005	2	10.071	8.42562	40	1	-17.3338	1	2.12488	0.0184767
scl29537.12_355-S	scl29537.12_355-S	Foxj2	NM_021899.2	Mus musculus forkhead box J2 (Foxj2), mRNA.	go_component: nucleus [goid 0005634] [evidence IEA]; go_function: DNA binding [goid 0003677] [evidence IEA]; go_function: transcription factor activity [goid 0003700] [evidence IEA]; go_function: translation regulator activity [goid 0045182] [evidence IEA]; go_process: regulation of transcription, DNA-dependent [goid 0006355] [evidence IEA]	Fhx	486.603	517.447	548.291	2	43.62	18.6185	61	1	235.778	242.04	248.303	2	8.85661	10.1348	69	1	-18.9247	1	2.13786	0.0128094
scl0066975.2_209-S	scl0066975.2_209-S	2410002O22Rik	NM_025879.1	Mus musculus RIKEN cDNA 2410002O22 gene (2410002O22Rik), mRNA.		2610524F24Rik;AI451892	356.339	378.674	401.01	2	31.5871	14.6712	50	1	156.845	176.737	196.629	2	28.1318	9.77552	49	1	-16.7283	1	2.14258	0.0212407
scl32655.57.1_170-S	scl32655.57.1_170-S	Otog	NM_013624.1	Mus musculus otogelin (Otog), mRNA.	go_component: cytosol [goid 0005829] [evidence IDA] [pmid 9405633]; go_component: extracellular matrix [goid 0005578] [evidence IDA] [pmid 9405633]; go_component: extracellular space [goid 0005615] [evidence TAS] [pmid 12466851]; go_function: structural molecule activity [goid 0005198] [evidence IMP] [pmid 10655058]; go_function: oxidoreductase activity [goid 0016491] [evidence ISS] [pmid 1246685…	4932420K09;Otgn;twt	468.938	524.084	579.229	2	77.9873	21.8518	42	1	213.962	243.348	272.734	2	41.5584	10.6267	46	1	-13.3592	1	2.15364	0.0461406
scl0012091.2_274-S	scl0012091.2_274-S	Glb1	NM_009752.1	Mus musculus galactosidase, beta 1 (Glb1), mRNA.	go_component: lysosome [goid 0005764] [evidence IEA]; go_component: beta-galactosidase complex [goid 0009341] [evidence IEA]; go_component: extracellular space [goid 0005615] [evidence TAS] [pmid 12466851]; go_function: beta-galactosidase activity [goid 0004565] [evidence IEA]; go_function: hydrolase activity [goid 0016787] [evidence IEA]; go_function: hydrolase activity, acting on glycosyl bonds…	Bge;Bgl;Bgl-e;Bgl-s;Bgl-t;Bgs;Bgt	294.773	319.362	343.951	2	34.7741	15.2283	43	1	131.845	147.182	162.519	2	21.6902	12.4228	34	1	-15.6575	1	2.16984	0.0271798
scl0382105.1_16-S	scl0382105.1_16-S	LOC382105	NM_199036.1	Mus musculus similar to RIKEN cDNA E330009P21 gene (LOC382105), mRNA.			4788.68	5398.94	6009.19	2	863.029	166.949	42	1	2327.03	2464.21	2601.39	2	193.999	68.7348	46	1	-13.7113	1	2.19094	0.0425468
scl40005.7.1_7-S	scl40005.7.1_7-S	Rai12	NM_018740.1	Mus musculus retinoic acid induced 12 (Rai12), mRNA.	go_component: extracellular space [goid 0005615] [evidence TAS] [pmid 12466851]		1238.26	1277.53	1316.81	2	55.5422	33.3864	36	1	502.039	580.344	658.649	2	110.74	18.3573	37	1	-18.1181	1	2.20133	0.0154237
scl41823.30_613-S	scl41823.30_613-S	Egfr	NM_207655.1	Mus musculus epidermal growth factor receptor (Egfr), transcript variant 1, mRNA.	go_component: membrane [goid 0016020] [evidence IEA]; go_component: endosome [goid 0005768] [evidence ISS] [pmid 12466851]; go_component: cytoskeleton [goid 0005856] [evidence ISS] [pmid 12466851]; go_component: intracellular [goid 0005622] [evidence IDA]	Erbb;wa-2;wa2;Wa5	1423.42	1466.54	1509.66	2	60.9828	44.4962	37	1	525.041	659.327	793.612	2	189.908	21.2725	39	1	-15.3465	1	2.2243	0.0291979
GI_39841062-S	GI_39841062-S	LOC382105	NM_199036.1	Mus musculus similar to RIKEN cDNA E330009P21 gene (LOC382105), mRNA.			16366.6	16412.3	16457.9	2	64.5898	562.817	33	1	6943.23	7271.76	7600.29	2	464.613	145.236	30	1	-28.8133	1	2.25699	0.00131422
scl0212307.7_1-S	scl0212307.7_1-S	Mapre2	NM_153058.2	Mus musculus microtubule-associated protein, RP/EB family, member 2 (Mapre2), mRNA.	go_function: protein binding [goid 0005515] [evidence ISS]	D18Abb1e;EB1;EB2;RP1	570.736	654.286	737.837	2	118.158	22.1797	46	1	278.622	288.874	299.127	2	14.4989	13.3813	45	1	-13.0817	1	2.26495	0.0491845
GI_20886296-S	GI_20886296-S	LOC225922	XM_129237.1	Mus musculus similar to Hypothetical protein FLJ36198 (LOC225922), mRNA.			9695.14	10709.9	11724.6	2	1435.02	238.134	56	1	3777.98	4702.44	5626.91	2	1307.39	111.379	43	1	-13.1472	1	2.27752	0.0484489
ri|F830010D20|PL00005M07|AK089710|2269-S	ri|F830010D20|PL00005M07|AK089710|2269-S	F830010D20Rik	AK089710	similar to reverse transcriptase-like protein (fragment) [Rattus norvegicus]	go_function: endonuclease activity [goid 0004519] [evidence: IEA]		139.468	150.138	160.808	2	15.0897	9.4056	60	0.999379	64.0954	64.1399	64.1844	2	0.0629411	5.09422	78	0.997516	-18.2253	1	2.34079	0.0150477
scl067569.5_11-S	scl067569.5_11-S	9130411I17Rik	NM_026243.2	Mus musculus RIKEN cDNA 9130411I17 gene (9130411I17Rik), mRNA.	go_component: integral to membrane [goid 0016021] [evidence TAS] [pmid 12466851]		284.198	291.874	299.551	2	10.856	12.6688	37	1	93.241	123.916	154.59	2	43.3804	9.61594	46	1	-14.7284	1	2.35542	0.0336637
ri|E130112E08|PX00091L02|AK053583|4179-S	ri|E130112E08|PX00091L02|AK053583|4179-S	E130112E08Rik	AK053583	MOP-4 homolog [Homo sapiens]	go_function: catalytic activity [goid 0003824] [evidence: IEA]		3559.65	3610.24	3660.82	2	71.5419	115.069	42	1	1473.15	1528.5	1583.86	2	78.2869	45.7877	42	1	-28.8768	1	2.36195	0.00129514
scl0014664.2_299-S	scl0014664.2_299-S	Slc6a9	NM_008135.1	Mus musculus solute carrier family 6 (neurotransmitter transporter, glycine), member 9 (Slc6a9), mRNA.	go_component: integral to membrane [goid 0016021] [evidence TAS] [pmid 12466851]; go_component: integral to plasma membrane [goid 0005887] [evidence IEA]; go_component: membrane [goid 0016020] [evidence IEA]; go_function: neurotransmitter:sodium symporter activity [goid 0005328] [evidence IEA]; go_function: symporter activity [goid 0015293] [evidence IEA]; go_function: sodium:amino acid transport…	Glyt-1;Glyt1	2569.77	2734.77	2899.78	2	233.353	70.7404	41	1	1018.21	1156.73	1295.24	2	195.894	31.5356	46	1	-17.4153	1	2.36423	0.018133
ri|B130050B18|PX00158H09|AK045237|2884-S	ri|B130050B18|PX00158H09|AK045237|2884-S	Clta	AK045237	clathrin, light polypeptide (Lca)	go_component: clathrin coat [goid 0030118] [evidence: IEA]; go_component: coated pit [goid 0005905] [evidence: IEA]; go_function: calcium ion binding [goid 0005509] [evidence: IEA]; go_process: intracellular protein transport [goid 0006886] [evidence: IEA]		210.407	229.751	249.095	2	27.3564	13.0062	44	0.999379	78.7092	96.4425	114.176	2	25.0786	6.91844	45	0.999379	-14.361	1	2.38226	0.0366351
scl38735.7_162-S	scl38735.7_162-S	Pttg1ip	NM_145925.1				8315.26	9296.14	10277	2	1387.17	312.941	49	1	3766.75	3848.67	3930.58	2	115.843	126.807	44	1	-15.068	1	2.41542	0.0311317
scl23964.7.1_102-S	scl23964.7.1_102-S	2810405F18Rik	NM_028142.1	Mus musculus RIKEN cDNA 2810405F18 gene (2810405F18Rik), mRNA.		2310010O12Rik	7257.07	7446.05	7635.04	2	267.264	200.382	41	1	2243.31	3077.08	3910.85	2	1179.13	100.857	40	1	-14.4102	1	2.41984	0.0362227
scl080876.2_10-S	scl080876.2_10-S	Ifitm2	NM_030694	Mus musculus interferon induced transmembrane protein 2 (Ifitm2), mRNA.	go_component: integral to membrane [goid 0016021] [evidence TAS] [pmid 12466851]	fragilis3;Ifitm3l;mil-3	303.487	319.944	336.401	2	23.2736	16.4455	38	1	129.75	131.572	133.394	2	2.57685	10.0655	50	1	-21.1704	1	2.4317	0.00763758
scl056275.3_18-S	scl056275.3_18-S	Rbm14	NM_019869.1	Mus musculus RNA binding motif protein 14 (Rbm14), mRNA.	go_component: cellular_component unknown [goid 0008372] [evidence ND]; go_function: molecular_function unknown [goid 0005554] [evidence ND]; go_process: biological_process unknown [goid 0000004] [evidence ND]	1300007E16Rik;p16;p16K;Sytip	1535.69	1557.23	1578.77	2	30.4645	48.4446	40	1	620.033	639.962	659.891	2	28.1833	27.6638	38	1	-29.9056	1	2.43332	0.00102198
scl0319179.1_306-S	scl0319179.1_306-S	Hist1h2be	NM_178194.2	Mus musculus histone 1, H2be (Hist1h2be), mRNA.			522.518	524.819	527.121	2	3.25449	20.6519	53	1	147.401	215.144	282.888	2	95.8039	12.1264	47	1	-13.4949	1	2.43938	0.0447205
scl0026356.2_298-S	scl0026356.2_298-S	Ing1	NM_011919.3	Mus musculus inhibitor of growth family, member 1 (Ing1), mRNA.	go_function: DNA binding [goid 0003677] [evidence ISS] [pmid 12466851]; go_process: cell growth and/or maintenance [goid 0008151] [evidence IEA]; go_process: regulation of transcription, DNA-dependent [goid 0006355] [evidence ISS] [pmid 12466851]; go_process: negative regulation of cell cycle [goid 0045786] [evidence IEA]	2610028J21Rik;mING1h;p33ING1	117.689	126.306	134.923	2	12.1867	10.0997	38	0.998758	47.6244	50.6746	53.7249	2	4.31367	8.82308	39	0.996894	-18.4479	1	2.49249	0.0142958
scl068911.1_313-S	scl068911.1_313-S	Pygo2	XM_130932.5				3007.34	3044.24	3081.14	2	52.1881	95.6875	36	1	984.132	1216.5	1448.86	2	328.613	41.4267	37	1	-17.9131	1	2.50246	0.0161694
scl34359.7_33-S	scl34359.7_33-S	Psmd7	NM_010817.1	Mus musculus proteasome (prosome, macropain) 26S subunit, non-ATPase, 7 (Psmd7), mRNA.	go_component: cytosol [goid 0005829] [evidence IEA]; go_function: translation initiation factor activity [goid 0003743] [evidence IEA]; go_process: translational initiation [goid 0006413] [evidence IEA]	Mov-34;Mov34	1093.29	1175.91	1258.53	2	116.838	32.1465	41	1	338.168	467.703	597.239	2	183.191	21.3059	38	1	-13.5673	1	2.51422	0.0439817
scl23004.24_634-S	scl23004.24_634-S	BC024683	XM_130930	Mus musculus cDNA sequence BC024683 (BC024683), mRNA.			98.8317	100.284	101.736	2	2.05348	6.72491	56	0.997516	27.5591	39.3969	51.2347	2	16.7411	5.03888	51	0.98882	-14.4018	1	2.54548	0.0362929
scl43094.11.1_246-S	scl43094.11.1_246-S	Syt14l	NM_172804.1	Mus musculus synaptotagmin 14-like (Syt14l), mRNA.		6430703N11;Strep14;syt14r	555.991	584.277	612.563	2	40.0025	17.7741	38	1	182.158	229.243	276.327	2	66.5874	11.4852	44	1	-16.3622	1	2.54872	0.023109
scl0019246.2_230-S	scl0019246.2_230-S	Ptpn1	NM_011201.1	Mus musculus protein tyrosine phosphatase, non-receptor type 1 (Ptpn1), mRNA.	go_component: integral to membrane [goid 0016021] [evidence TAS] [pmid 12466851]; go_function: protein phosphatase activity [goid 0004721] [evidence IEA]; go_function: protein tyrosine phosphatase activity [goid 0004725] [evidence IEA]; go_function: receptor activity [goid 0004872] [evidence IEA]; go_function: protein tyrosine/serine/threonine phosphatase activity [goid 0008138] [evidence IEA]; g…	PTP-1B;PTP1B	142.735	146.773	150.811	2	5.71064	8.98079	41	0.999379	45.0655	57.5759	70.0863	2	17.6924	7.63649	55	0.997516	-16.7699	1	2.54921	0.0210381
ri|9030617G22|PX00061A05|AK020257|1223-S	ri|9030617G22|PX00061A05|AK020257|1223-S	Invs	AK020257	inversin	go_function: DNA binding [goid 0003677] [evidence: IEA]; go_function: transcription factor activity [goid 0003700] [evidence: IEA]; go_process: regulation of transcription, DNA-dependent [goid 0006355] [evidence: IEA]	inv	157.623	165.513	173.403	2	11.158	9.95207	49	0.999379	58.7949	64.4863	70.1776	2	8.04875	7.04084	43	0.997516	-20.3878	1	2.56664	0.00914578
scl31304.6_75-S	scl31304.6_75-S	3830408P04Rik	NM_023647			2600017P10Rik;Nipa2	356.422	360.473	364.524	2	5.72943	15.2101	43	1	105.887	139.865	173.843	2	48.0523	11.0371	39	1	-16.3405	1	2.57729	0.0232245
scl44752.2.1_30-S	scl44752.2.1_30-S	2010110M21Rik	NM_025933.1	Mus musculus RIKEN cDNA 2010110M21 gene (2010110M21Rik), mRNA.	go_component: integral to membrane [goid 0016021] [evidence TAS] [pmid 12466851]		1783.01	1919.55	2056.09	2	193.097	69.0179	35	1	649.952	744.616	839.281	2	133.876	22.3835	41	1	-17.1184	1	2.57791	0.019416
scl020335.2_33-S	scl020335.2_33-S	Sec61g	XM_122171.1	Mus musculus SEC61, gamma subunit (Sec61g), mRNA.	go_component: membrane [goid 0016020] [evidence IEA]; go_component: endoplasmic reticulum [goid 0005783] [evidence IEA]; go_component: integral to membrane [goid 0016021] [evidence IEA]; go_function: protein translocase activity [goid 0015450] [evidence IEA]; go_function: protein transporter activity [goid 0008565] [evidence IEA]; go_process: protein transport [goid 0015031] [evidence IEA]; go_pr…		6228.38	6779.89	7331.39	2	779.948	177.637	43	1	1942.2	2613.39	3284.57	2	949.197	72.6455	45	1	-13.8905	1	2.59429	0.0408275
scl0057874.1_260-S	scl0057874.1_260-S	AW742319	NM_021345.1	Mus musculus expressed sequence AW742319 (AW742319), mRNA.	go_component: integral to membrane [goid 0016021] [evidence TAS] [pmid 12466851]; go_function: protein binding [goid 0005515] [evidence IPI] [pmid 10747961]; go_process: JNK cascade [goid 0007254] [evidence IDA] [pmid 10747961]; go_process: Rho protein signal transduction [goid 0007266] [evidence IDA] [pmid 10747961]; go_process: I-kappaB kinase/NF-kappaB cascade [goid 0007249] [evidence IDA] [pm…	4930523M17Rik;B-ind1;Hspc121;MGC25483	2954.1	3047.71	3141.32	2	132.382	111.905	52	1	1109.61	1161.61	1213.62	2	73.546	33.1247	63	1	-24.9377	1	2.62369	0.00320796
scl0071898.1_28-S	scl0071898.1_28-S	2310016F22Rik	NM_173743.2	Mus musculus RIKEN cDNA 2310016F22 gene (2310016F22Rik), mRNA.			137.284	154.235	171.187	2	23.9731	10.1688	46	0.999379	54.9599	58.4667	61.9734	2	4.95928	8.48117	48	0.997516	-15.065	1	2.638	0.0311531
scl00230596.1_294-S	scl00230596.1_294-S	2410002M20Rik	NM_172697.1	Mus musculus RIKEN cDNA 2410002M20 gene (2410002M20Rik), mRNA.		2410002M20	645.614	720.835	796.056	2	106.379	31.9585	38	1	261.943	271.349	280.755	2	13.3021	13.4491	48	1	-15.6408	1	2.65649	0.027285
scl0121022.3_149-S	scl0121022.3_149-S	Mrps6	NM_080456.1	Mus musculus mitochondrial ribosomal protein S6 (Mrps6), mRNA.	go_component: intracellular [goid 0005622] [evidence IEA]; go_component: mitochondrion [goid 0005739] [evidence IEA]; go_component: ribosome [goid 0005840] [evidence IEA]; go_function: structural constituent of ribosome [goid 0003735] [evidence IEA]; go_process: protein biosynthesis [goid 0006412] [evidence IEA]		395.003	396.317	397.632	2	1.85935	12.7368	45	1	98.0113	147.349	196.686	2	69.7738	9.57318	43	1	-14.3035	1	2.68965	0.0371238
scl48262.5_262-S	scl48262.5_262-S	ORF5	NM_016924.1	Mus musculus open reading frame 5 (ORF5), mRNA.			81.6993	84.3281	86.9568	2	3.71765	7.15219	49	0.996273	25.0181	31.2926	37.5671	2	8.87347	6.6338	45	0.985714	-17.943	1	2.69483	0.0160583
scl51365.21_674-S	scl51365.21_674-S	A630042L21Rik	NM_134134.1	Mus musculus RIKEN cDNA A630042L21 gene (A630042L21Rik), mRNA.		2510002C16Rik;AI413166;mKIAA0194	1971.47	2177.18	2382.9	2	290.924	84.9617	36	1	622.554	801.605	980.657	2	253.217	37.8095	31	1	-14.3026	1	2.71603	0.0371317
scl51149.4_213-S	scl51149.4_213-S	9630019K15Rik	NM_178774.3	Mus musculus RIKEN cDNA 9630019K15 gene (9630019K15Rik), mRNA.			214.722	234.088	253.455	2	27.3885	10.0025	53	0.999379	67.0464	86.0148	104.983	2	26.8253	7.06235	70	0.999379	-14.9594	1	2.72149	0.0319199
scl083796.1_300-S	scl083796.1_300-S	Smarcd2	NM_031878.1	Mus musculus SWI/SNF related, matrix associated, actin dependent regulator of chromatin, subfamily d, member 2 (Smarcd2), mRNA.		Baf60b	11413.1	13036.4	14659.6	2	2295.66	265.382	45	1	4398.39	4784.32	5170.26	2	545.795	108.94	48	1	-14.1414	1	2.72482	0.0385355
scl50143.3.1_18-S	scl50143.3.1_18-S	0610039D01Rik	NM_026307.2	Mus musculus RIKEN cDNA 0610039D01 gene (0610039D01Rik), mRNA.		1810022E02Rik;1810060C03Rik;2700094G22Rik	991.883	1050.65	1109.41	2	83.105	34.6757	44	1	261.551	383.344	505.138	2	172.242	16.092	36	1	-14.123	1	2.74075	0.038699
scl46964.12_425-S	scl46964.12_425-S	4732495E13Rik	XM_128300.4	Mus musculus RIKEN cDNA 4732495E13 gene (4732495E13Rik), mRNA.			2088.35	2253.05	2417.74	2	232.914	58.5799	44	1	625.255	815.083	1004.91	2	268.458	21.7865	45	1	-15.3442	1	2.7642	0.0292131
scl35340.8.1_0-S	scl35340.8.1_0-S	E330009P21Rik	NM_177069.2	Mus musculus RIKEN cDNA E330009P21 gene (E330009P21Rik), mRNA.			1253.58	1253.89	1254.2	2	0.438144	38.7669	47	1	308.127	450.334	592.541	2	201.111	19.2682	51	1	-15.2402	1	2.78436	0.0299211
scl26741.21_29-S	scl26741.21_29-S	Gtf3c2	NM_027901				2545.36	2627.31	2709.25	2	115.891	60.1504	38	1	893.225	940.599	987.974	2	66.9979	27.534	42	1	-25.0383	1	2.79323	0.00313451
scl22657.12.1_29-S	scl22657.12.1_29-S	Prss12	NM_008939.1	Mus musculus protease, serine, 12 neurotrypsin (motopsin) (Prss12), mRNA.	go_component: membrane [goid 0016020] [evidence IEA]; go_component: extracellular space [goid 0005615] [evidence TAS] [pmid 12466851]; go_function: serine-type endopeptidase activity [goid 0004252] [evidence IEA]; go_function: chymotrypsin activity [goid 0004263] [evidence IEA]; go_function: trypsin activity [goid 0004295] [evidence IEA]; go_function: scavenger receptor activity [goid 0005044] [e…	Bssp-3	202.743	219.235	235.728	2	23.3243	13.1834	48	0.999379	65.5029	78.0584	90.6138	2	17.7561	8.89455	42	0.998137	-16.8018	1	2.8086	0.0208841
scl28571.9_1-S	scl28571.9_1-S	Sumf1	NM_145937.1				226.975	235.779	244.583	2	12.4512	12.8851	51	0.999379	72.8602	83.1832	93.5062	2	14.5989	7.75873	43	0.999379	-21.0719	1	2.83445	0.00781285
scl30530.4.1_81-S	scl30530.4.1_81-S	Nkx6-2	NM_183248.1	Mus musculus NK6 transcription factor related, locus 2 (Drosophila) (Nkx6-2), mRNA.	go_component: transcription factor complex [goid 0005667] [evidence IEA]; go_component: nucleus [goid 0005634] [evidence ISS] [pmid 12466851]; go_function: transcription factor activity [goid 0003700] [evidence IEA]; go_process: regulation of transcription, DNA-dependent [goid 0006355] [evidence IEA]	Gtx;Nkx6.2	96.2365	97.3071	98.3777	2	1.51405	5.96489	45	0.997516	32.439	34.3202	36.2013	2	2.66032	6.14475	47	0.985714	-29.2858	1	2.83527	0.00117876
scl35573.3.1_114-S	scl35573.3.1_114-S	2410146L05Rik	NM_026480.1	Mus musculus RIKEN cDNA 2410146L05 gene (2410146L05Rik), mRNA.			49722.4	50091.3	50460.3	2	521.787	1236.54	40	1	13416.6	17624.6	21832.7	2	5951.1	508.029	35	1	-17.8225	1	2.84212	0.0165103
scl24957.6.1_12-S	scl24957.6.1_12-S	Psmb2	NM_011970.2	Mus musculus proteasome (prosome, macropain) subunit, beta type 2 (Psmb2), mRNA.	go_component: proteasome core complex (sensu Eukarya) [goid 0005839] [evidence IEA]; go_component: cytosol [goid 0005829] [evidence IEA]; go_function: peptidase activity [goid 0008233] [evidence IEA]; go_function: hydrolase activity [goid 0016787] [evidence IEA]; go_function: proteasome endopeptidase activity [goid 0004299] [evidence IEA]; go_function: endopeptidase activity [goid 0004175] [evide…	C7-I;D4Wsu33e	7896.59	7939.73	7982.87	2	61.0094	332.936	53	1	2291.35	2784.9	3278.45	2	697.991	147.504	47	1	-20.4042	1	2.85099	0.00911126
scl069276.9_236-S	scl069276.9_236-S	Tloc1	NM_027016.1	Mus musculus translocation protein 1 (Tloc1), mRNA.	go_component: integral to membrane [goid 0016021] [evidence TAS] [pmid 12466851]; go_function: protein transporter activity [goid 0008565] [evidence ISS] [pmid 12466851]; go_process: protein transport [goid 0015031] [evidence ISS] [pmid 12466851]	3100002M17Rik;AW545092;Dtrp1;HTP1;SEC62	101.154	118.693	136.232	2	24.8037	8.50781	42	0.998758	40.2445	41.3839	42.5234	2	1.61144	8.05813	39	0.993168	-13.188	1	2.8681	0.0479956
scl0102122.1_65-S	scl0102122.1_65-S	2310065K24Rik	NM_028221.2	Mus musculus RIKEN cDNA 2310065K24 gene (2310065K24Rik), mRNA.		AI596259	2685.79	2692.8	2699.81	2	9.91365	90.5382	42	1	875.392	936.585	997.779	2	86.5405	28.3403	49	1	-29.1089	1	2.87513	0.00122776
scl068178.1_250-S	scl068178.1_250-S	4933421H10Rik	NM_026599.3	Mus musculus RIKEN cDNA 4933421H10 gene (4933421H10Rik), mRNA.			106.107	115.709	125.31	2	13.5787	8.44564	48	0.998137	32.9517	40.1729	47.3942	2	10.2124	7.15802	46	0.990062	-16.1304	1	2.88028	0.0243761
scl37689.16.1_156-S	scl37689.16.1_156-S	Tle6	NM_053254.1	Mus musculus transducin-like enhancer of split 6, homolog of Drosophila E(spl) (Tle6), mRNA.	go_component: nucleus [goid 0005634] [evidence IEA]; go_process: regulation of transcription, DNA-dependent [goid 0006355] [evidence IEA]	1810057E06Rik;Grg6	31977.1	36738.1	41499.2	2	6733.15	1204.06	50	1	9986.9	12722.5	15458.2	2	3868.79	384.162	44	1	-13.142	1	2.88765	0.0485061
scl42858.13_56-S	scl42858.13_56-S	Rin3	NM_177620.2	Mus musculus Ras and Rab interactor 3 (Rin3), mRNA.		6430500K07	64.4537	66.0197	67.5857	2	2.21467	5.55291	42	0.995652	22.692	22.7576	22.8232	2	0.0927797	6.16475	55	0.962733	-28.8272	1	2.901	0.00131003
ri|A730005H01|PX00148K11|AK042558|1682-S	ri|A730005H01|PX00148K11|AK042558|1682-S	A730005H01Rik	AK042558				142.165	165.518	188.872	2	33.0268	8.39925	48	0.999379	46.5279	55.0659	63.6039	2	12.0746	7.89083	48	0.997516	-13.2673	1	3.00582	0.0471265
scl067755.12_300-S	scl067755.12_300-S	Ddx47	NM_026360.1	Mus musculus DEAD (Asp-Glu-Ala-Asp) box polypeptide 47 (Ddx47), mRNA.	go_function: RNA binding [goid 0003723] [evidence IEA]; go_function: helicase activity [goid 0004386] [evidence IEA]; go_function: ATP binding [goid 0005524] [evidence IEA]; go_function: hydrolase activity [goid 0016787] [evidence IEA]	4930588A18Rik	942.231	974.924	1007.62	2	46.2338	30.2956	45	1	220.661	321.591	422.522	2	142.737	14.0636	34	1	-15.9567	1	3.03156	0.0253705
ri|4833412N02|PX00028M15|AK014688|1659-S	ri|4833412N02|PX00028M15|AK014688|1659-S	4833412N02Rik	AK014688	ATP-BINDING CASSETTE, SUB-FAMILY B, MEMBER 8, MITOCHONDRIAL PRECURSOR (MITOCHONDRIAL ATP-BINDING CASSETTE 1) (M-ABC1)	go_component: integral to membrane [goid 0016021] [evidence: IEA]; go_component: mitochondrial inner membrane [goid 0005743] [evidence: IEA]; go_component: mitochondrion [goid 0005739] [evidence: IEA]; go_component: membrane fraction [goid 0005624] [evidence: IEA]; go_component: membrane [goid 0016020] [evidence: IEA]; go_function: nucleotide binding [goid 0000166] [evidence: IEA]; go_function: A…		166.885	189.411	211.937	2	31.8567	10.7486	39	0.999379	48.052	62.4261	76.8002	2	20.3281	4.95213	32	0.998137	-13.8152	1	3.03416	0.0415413
scl52860.17_315-S	scl52860.17_315-S	Syvn1	NM_028769.4				5371.44	5775.76	6180.07	2	571.791	150.576	43	1	1250.71	1871.16	2491.61	2	877.444	45.5858	42	1	-14.6673	1	3.08673	0.0341406
scl46593.3.1_27-S	scl46593.3.1_27-S	Chchd1	NM_025366.1				3242.37	3393.04	3543.71	2	213.086	89.56	47	1	902.06	1087.71	1273.36	2	262.546	37.3007	30	1	-19.7525	1	3.11943	0.0105864
scl22978.7.1_18-S	scl22978.7.1_18-S	Krtcap2	NM_025327.1	Mus musculus keratinocyte associated protein 2 (Krtcap2), mRNA.	go_component: extracellular space [goid 0005615] [evidence TAS] [pmid 12466851]; go_component: integral to membrane [goid 0016021] [evidence TAS] [pmid 12466851]	0610010I12Rik;Kcp2	866.951	879.299	891.648	2	17.4633	30.0868	42	1	152.716	280.406	408.096	2	180.581	13.4192	48	1	-13.6704	1	3.13581	0.0429493
scl0067184.2_306-S	scl0067184.2_306-S	Grim19	NM_023312.1	Mus musculus genes associated with retinoid-IFN-induced mortality 19 (Grim19), mRNA.	go_component: nucleus [goid 0005634] [evidence IDA] [pmid 10924506]; go_component: integral to membrane [goid 0016021] [evidence TAS] [pmid 12466851]; go_component: mitochondrion [goid 0005739] [evidence IEA]; go_function: ATP binding [goid 0005524] [evidence TAS] [pmid 10924506]; go_function: oxidoreductase activity [goid 0016491] [evidence IEA]; go_process: apoptosis [goid 0006915] [evidence ID…	2700054G14Rik;CDA016;CGI-39;GRIM-19	3785.79	3967.88	4149.98	2	257.519	128.917	48	1	1128.31	1261.95	1395.6	2	189.003	41.609	52	1	-21.6141	1	3.14425	0.00689587
GI_19527195-S	GI_19527195-S	1190002L16Rik	NM_133976.1	Mus musculus RIKEN cDNA 1190002L16 gene (1190002L16Rik), mRNA.	go_component: nucleolus [goid 0005730] [evidence ISS] [pmid 12655004]; go_function: snoRNP binding [goid 0030519] [evidence ISS] [pmid 12655004]; go_function: RNA binding [goid 0003723] [evidence ISS] [pmid 12466851]; go_process: rRNA processing [goid 0006364] [evidence IGI] [pmid 12655004]	AI256594;Imp3	3369.64	3850.55	4331.46	2	680.116	120.54	45	1	841.885	1201.58	1561.27	2	508.683	41.8948	40	1	-13.2106	1	3.20457	0.0477464
scl016828.6_330-S	scl016828.6_330-S	Ldh1	NM_010699.1	Mus musculus lactate dehydrogenase 1, A chain (Ldh1), mRNA.	go_function: L-lactate dehydrogenase activity [goid 0004459] [evidence IEA]; go_function: oxidoreductase activity [goid 0016491] [evidence IEA]; go_process: glycolysis [goid 0006096] [evidence IEA]	Ldh-1;LDH-A;Ldha	453.689	502.948	552.208	2	69.6634	27.1478	37	1	100.526	156.626	212.726	2	79.3369	11.7319	37	1	-13.6187	1	3.21114	0.0434636
scl056404.1_12-S	scl056404.1_12-S	Trip4	NM_019797.2	Mus musculus thyroid hormone receptor interactor 4 (Trip4), mRNA.	go_component: nucleus [goid 0005634] [evidence ISS] [pmid 12466851]; go_function: receptor activity [goid 0004872] [evidence IEA]; go_function: transcription coactivator activity [goid 0003713] [evidence ISS] [pmid 12466851]; go_process: transcription from Pol II promoter [goid 0006366] [evidence ISS] [pmid 12466851]; go_process: regulation of transcription, DNA-dependent [goid 0006355] [evidence…	4930558E03Rik;ASC-1	44.2955	48.2402	52.1849	2	5.57864	5.32793	44	0.990683	-9.43742	15	8.61689	2	12.7663	4.59581	41	0.693789	-14.1294	1	3.21601	0.0386425
scl23261.12.1_140-S	scl23261.12.1_140-S	Exosc9	NM_019393.1				45.7971	48.457	51.1169	2	3.76172	5.80675	45	0.990683	4.52136	15	8.6585	2	2.9254	6.13251	38	0.802484	-21.9278	1	3.23047	0.00641531
scl068877.8_322-S	scl068877.8_322-S	Maf1	NM_026859.2	Mus musculus MAF1 homolog (yeast) (Maf1), mRNA.		1110068E11Rik	901.207	1039.25	1177.3	2	195.228	35.851	35	1	294.975	319.467	343.959	2	34.6368	13.687	48	1	-14.4479	1	3.25307	0.0359094
scl52554.28_37-S	scl52554.28_37-S	Prkg1	NM_011160	Mus musculus protein kinase, cGMP-dependent, type I (Prkg1), mRNA.	go_component: cAMP-dependent protein kinase complex [goid 0005952] [evidence ISS] [pmid 12466851]; go_function: ATP binding [goid 0005524] [evidence IEA]; go_function: protein kinase activity [goid 0004672] [evidence IEA]; go_function: protein serine/threonine kinase activity [goid 0004674] [evidence IEA]; go_function: protein-tyrosine kinase activity [goid 0004713] [evidence IEA]; go_function: c…	CGKI;Prkg1b;Prkgr1b	1088.19	1148.92	1209.65	2	85.8879	30.9698	44	1	179.16	353.041	526.921	2	245.905	13.7654	45	1	-13.0448	1	3.25435	0.0496039
scl44975.2_430-S	scl44975.2_430-S	Aldh5a1	NM_172532				46.4428	55.1823	63.9218	2	12.3595	5.6308	45	0.993168	15.5929	16.7157	17.8384	2	1.5878	5.2138	44	0.924224	-13.1272	1	3.30123	0.0486717
scl059008.1_54-S	scl059008.1_54-S	Anapc5	NM_021505.1	Mus musculus anaphase-promoting complex subunit 5 (Anapc5), mRNA.	go_component: cellular_component unknown [goid 0008372] [evidence ND]; go_function: molecular_function unknown [goid 0005554] [evidence ND]; go_process: biological_process unknown [goid 0000004] [evidence ND]; go_process: cell cycle [goid 0007049] [evidence IEA]; go_process: mitosis [goid 0007067] [evidence IEA]; go_process: cytokinesis [goid 0000910] [evidence IEA]	2510006G12Rik;Anpc5	4696.8	4936.44	5176.08	2	338.905	124.971	43	1	1079.78	1495.13	1910.48	2	587.394	44.823	39	1	-17.2425	1	3.30168	0.0188688
scl23219.3_221-S	scl23219.3_221-S	Rab33b	NM_016858.1	Mus musculus RAB33B, member of RAS oncogene family (Rab33b), mRNA.	go_component: intracellular [goid 0005622] [evidence IEA]; go_component: Golgi apparatus [goid 0005794] [evidence IEA]; go_function: small monomeric GTPase activity [goid 0003925] [evidence IEA]; go_function: RAB small monomeric GTPase activity [goid 0003928] [evidence IEA]; go_function: GTP binding [goid 0005525] [evidence IEA]; go_function: protein transporter activity [goid 0008565] [evidence …		2511.26	2840.39	3169.52	2	465.461	91.5322	43	1	722.886	858.91	994.934	2	192.367	22.2747	49	1	-15.1121	1	3.30697	0.0308173
scl36760.13.1_118-S	scl36760.13.1_118-S	Anxa2	NM_007585.2	Mus musculus annexin A2 (Anxa2), mRNA.	go_function: calcium-dependent phospholipid binding [goid 0005544] [evidence IEA]; go_function: calcium ion binding [goid 0005509] [evidence IEA]; go_function: anticoagulant activity [goid 0008435] [evidence ISS] [pmid 12466851]	Cal1h	737.712	742.494	747.277	2	6.76378	31.6219	36	1	156.803	224.295	291.787	2	95.4484	10.199	40	1	-17.7925	1	3.31035	0.0166247
scl22994.6_49-S	scl22994.6_49-S	Ssr2	NM_025448.2	Mus musculus signal sequence receptor, beta (Ssr2), mRNA.	go_component: extracellular space [goid 0005615] [evidence TAS] [pmid 12466851]; go_component: integral to membrane [goid 0016021] [evidence TAS] [pmid 12466851]; go_component: endoplasmic reticulum [goid 0005783] [evidence ISS] [pmid 12466851]; go_function: signal sequence binding [goid 0005048] [evidence ISS] [pmid 12466851]; go_function: receptor activity [goid 0004872] [evidence IEA]; go_proc…	1500032E05Rik;TLAP;TRAPB;TRAPbeta	263.323	283.253	303.183	2	28.1853	10.7203	50	1	71.9085	85.2983	98.6881	2	18.936	9.10162	36	0.998758	-18.418	1	3.32073	0.0143948
scl00224727.2_315-S	scl00224727.2_315-S	Bat3	NM_057171.1	Mus musculus HLA-B-associated transcript 3 (Bat3), mRNA.	go_component: membrane [goid 0016020] [evidence ISS] [pmid 12466851]; go_component: cytoplasm [goid 0005737] [evidence ISS] [pmid 10390159]; go_function: protein binding [goid 0005515] [evidence IPI] [pmid 10773876]; go_function: hydrogen-exporting ATPase activity, phosphorylative mechanism [goid 0008553] [evidence ISS] [pmid 12466851]; go_function: apoptosis regulator activity [goid 0016329] [ev…	2410045D21Rik;BAG6;D17H6S52E;G3;Scythe	132.619	138.13	143.642	2	7.79384	7.45834	40	0.999379	39.7525	41.5929	43.4333	2	2.60276	7.06761	41	0.993168	-24.4335	1	3.321	0.00360285
scl33206.16.1_107-S	scl33206.16.1_107-S	Spire2	NM_172287.2				43.0581	50.0275	56.997	2	9.85631	4.4722	46	0.993168	7.66771	15	13.717	2	4.2775	8.16434	39	0.840373	-14.5173	1	3.33517	0.0353403
scl018194.8_27-S	scl018194.8_27-S	Nsdhl	NM_010941.3	Mus musculus NAD(P) dependent steroid dehydrogenase-like (Nsdhl), mRNA.	go_component: integral to membrane [goid 0016021] [evidence TAS] [pmid 12466851]; go_function: 3-beta-hydroxy-delta5-steroid dehydrogenase activity [goid 0003854] [evidence IEA]; go_function: oxidoreductase activity [goid 0016491] [evidence IEA]; go_process: cholesterol biosynthesis [goid 0006695] [evidence IEA]; go_process: steroid biosynthesis [goid 0006694] [evidence IEA]; go_process: choleste…	Bpa;H105E3;Str;XAP104	1259.11	1426.53	1593.95	2	236.768	38.4473	40	1	413.136	423.325	433.514	2	14.4098	15.7371	47	1	-15.7132	1	3.36982	0.0268339
scl7469.1.1_188-S	scl7469.1.1_188-S	2310004I03Rik					44.8171	50.6186	56.42	2	8.20446	6.86476	41	0.991304	4.99243	15	6.83545	2	1.30321	4.14661	48	0.777019	-17.7389	1	3.37457	0.0168311
scl17624.26.1_101-S	scl17624.26.1_101-S	Farp2	NM_145519.1	Mus musculus FERM, RhoGEF and pleckstrin domain protein 2 (Farp2), mRNA.	go_component: cytoplasm [goid 0005737] [evidence ISS] [pmid 12351724]; go_function: Rho guanyl-nucleotide exchange factor activity [goid 0005089] [evidence ISS] [pmid 12351724]; go_process: neuronal remodeling [goid 0016322] [evidence ISS] [pmid 12351724]; go_process: RAC protein signal transduction [goid 0016601] [evidence ISS] [pmid 12351724]	D030026M03Rik;Fir	54.4695	58.6052	62.7408	2	5.8487	6.7354	50	0.993789	13.4678	17.2179	20.9681	2	5.30354	6.06596	46	0.918634	-17.5169	1	3.40374	0.0177136
scl026451.5_30-S	scl026451.5_30-S	Rpl27a	NM_011975.2	Mus musculus ribosomal protein L27a (Rpl27a), mRNA.	go_component: intracellular [goid 0005622] [evidence IEA]; go_component: ribosome [goid 0005840] [evidence IEA]; go_function: structural constituent of ribosome [goid 0003735] [evidence IEA]; go_process: protein biosynthesis [goid 0006412] [evidence IEA]	L27A	7055.86	7723.08	8390.31	2	943.593	177.273	44	1	1645.84	2218.64	2791.44	2	810.059	60.4985	41	1	-16.0934	1	3.481	0.0245845
ri|B930008G03|PX00162F03|AK046967|1275-S	ri|B930008G03|PX00162F03|AK046967|1275-S	B930008G03Rik	AK046967				113.757	117.745	121.733	2	5.64015	7.58466	52	0.998137	25.2715	33.6834	42.0952	2	11.8962	5.20593	46	0.981988	-19.1926	1	3.49564	0.0120433
scl078325.1_150-S	scl078325.1_150-S	2700092H06Rik	XM_132529.2	Mus musculus RIKEN cDNA 2700092H06 gene (2700092H06Rik), mRNA.			4186.1	4270.34	4354.58	2	119.13	113.545	51	1	758.161	1214.95	1671.74	2	646	41.8752	42	1	-16.5092	1	3.51483	0.0223399
scl36496.9.1_37-S	scl36496.9.1_37-S	Tusc4	NM_018879.1	Mus musculus tumor suppressor candidate 4 (Tusc4), mRNA.		2810446G01Rik;G21;NPR2L;NPRL2	4060.08	4103.58	4147.09	2	61.5316	149.724	47	1	982.196	1162.16	1342.12	2	254.502	41.3394	52	1	-24.0466	1	3.53099	0.00393856
ri|1110002D22|R000015E18|AK003285|794-S	ri|1110002D22|R000015E18|AK003285|794-S	1110002D22Rik	AK003285	hypothetical Ribosomal protein L21 containing protein	go_component: ribosome [goid 0005840] [evidence: IEA]; go_component: intracellular [goid 0005622] [evidence: IEA]; go_function: structural constituent of ribosome [goid 0003735] [evidence: IEA]; go_function: RNA binding [goid 0003723] [evidence: IEA]; go_process: protein biosynthesis [goid 0006412] [evidence: IEA]		1264.64	1396.7	1528.77	2	186.772	38.5163	51	1	254.656	394.911	535.166	2	198.351	14.8686	39	1	-14.5534	1	3.53675	0.0350481
GI_21070949-S	GI_21070949-S	Ubc	NM_019639.2	Mus musculus ubiquitin C (Ubc), mRNA.		2700054O04Rik;AI194771;TI-225	4966.86	5130.09	5293.32	2	230.842	163.577	42	0.999734	1274.05	1447.22	1620.39	2	244.9	41.0139	44	0.999734	-19.3207	1	3.54479	0.0116931
GI_38089453-S	GI_38089453-S	LOC380625	XM_358378.1	Mus musculus hypothetical gene supported by NM_153775 (LOC380625), mRNA.			401.25	461.961	522.673	2	85.859	12.7083	40	1	105.442	129.785	154.127	2	34.4251	8.35873	46	1	-14.3586	1	3.55943	0.0366558
scl54331.2.4_4-S	scl54331.2.4_4-S	Ndufa1	NM_019443.1	Mus musculus NADH dehydrogenase (ubiquinone) 1 alpha subcomplex, 1 (Ndufa1), mRNA.	go_component: mitochondrion [goid 0005739] [evidence IEA]; go_component: extracellular space [goid 0005615] [evidence TAS] [pmid 12466851]; go_function: oxidoreductase activity [goid 0016491] [evidence IEA]	1810049F12Rik;MWFE	2280.68	2585.88	2891.07	2	431.614	86.8083	45	1	614.893	721.447	828.001	2	150.69	29.7264	48	1	-15.4104	1	3.5843	0.0287711
scl0072278.1_319-S	scl0072278.1_319-S	D9Ertd392e	NM_028181.1			1700030B06Rik;1810073J13Rik;AI426686;Cpr8	2651.67	2939.13	3226.59	2	406.527	118.935	43	1	712.416	812.083	911.75	2	140.95	31.6285	45	1	-17.0219	1	3.61925	0.0198523
scl31589.11.1_58-S	scl31589.11.1_58-S	Psmc4	NM_011874.1	Mus musculus proteasome (prosome, macropain) 26S subunit, ATPase, 4 (Psmc4), mRNA.	go_component: nucleus [goid 0005634] [evidence IEA]; go_component: cytosol [goid 0005829] [evidence IEA]; go_component: cytoplasm [goid 0005737] [evidence IEA]; go_function: nucleotide binding [goid 0000166] [evidence IEA]; go_function: ATP binding [goid 0005524] [evidence IEA]; go_function: hydrolase activity [goid 0016787] [evidence IEA]; go_process: protein catabolism [goid 0030163] [evidence …	CIP21;MIP224	1448.49	1590.3	1732.11	2	200.55	43.9429	48	1	288.873	436.847	584.821	2	209.267	15.7335	49	1	-15.2068	1	3.6404	0.0301524
scl17969.29.1_324-S	scl17969.29.1_324-S	4930511H11Rik	XM_129746.2	Mus musculus RIKEN cDNA 4930511H11 gene (4930511H11Rik), mRNA.			53.2839	55.1687	57.0536	2	2.66559	5.41119	39	0.993168	5.39644	15	10.1446	2	3.35748	6.95172	36	0.788199	-23.9091	1	3.67791	0.00406527
ri|5330430P07|PX00054C24|AK030554|2441-S	ri|5330430P07|PX00054C24|AK030554|2441-S	5330430P07Rik	AK030554	GLUTAMINYL-TRNA SYNTHETASE (EC 6.1.1.18) (GLUTAMINE--TRNA LIGASE) (GLNRS) homolog [Homo sapiens]	go_function: glutamate-tRNA ligase activity [goid 0004818] [evidence: IEA]; go_function: glutamine-tRNA ligase activity [goid 0004819] [evidence: IEA]; go_component: cytoplasm [goid 0005737] [evidence: IEA]; go_process: protein biosynthesis [goid 0006412] [evidence: IEA]; go_function: ATP binding [goid 0005524] [evidence: IEA]; go_function: tRNA ligase activity [goid 0004812] [evidence: IEA]; go_…		2526.71	2631.98	2737.24	2	148.864	73.3963	41	1	585.893	709.962	834.031	2	175.46	22.7557	44	1	-21.4934	1	3.70721	0.0070902
scl36815.15.1_180-S	scl36815.15.1_180-S	Punc	NM_008988.1	Mus musculus putative neuronal cell adhesion molecule (Punc), mRNA.	go_component: plasma membrane [goid 0005886] [evidence IEA]; go_function: cell adhesion molecule activity [goid 0005194] [evidence IEA]; go_process: cell adhesion [goid 0007155] [evidence IEA]		201.761	222.908	244.056	2	29.9074	10.2118	39	0.999379	43.9591	60.0641	76.169	2	22.7758	7.40932	33	0.997516	-15.9132	1	3.71117	0.0256258
scl0011975.2_216-S	scl0011975.2_216-S	Atp6v0a1	NM_016920.1	Mus musculus ATPase, H+ transporting, lysosomal V0 subunit a isoform 1 (Atp6v0a1), mRNA.	go_component: integral to membrane [goid 0016021] [evidence IEA]; go_component: membrane [goid 0016020] [evidence IEA]; go_component: cytoplasm [goid 0005737] [evidence IDA] [pmid 10722719]; go_function: hydrogen-exporting ATPase activity, phosphorylative mechanism [goid 0008553] [evidence IEA]; go_function: hydrogen ion transporter activity [goid 0015078] [evidence IEA]; go_function: hydrogen-tr…	ATP6a1;Atp6n1;Atp6n1a;Atpv0a1;Vpp-1;Vpp1	121.033	121.888	122.744	2	1.20979	6.41766	45	0.998137	26.4784	32.672	38.8655	2	8.75901	6.1246	51	0.981988	-23.1199	1	3.73066	0.00487542
GI_20912727-S	GI_20912727-S	LOC217066	XM_126785.1	Mus musculus similar to RIKEN cDNA 2210409E12 (LOC217066), mRNA.			9428.71	10408.2	11387.7	2	1385.23	257.005	42	1	2127.89	2787.71	3447.53	2	933.125	77.5487	44	1	-16.3477	1	3.7336	0.0231863
scl0071263.2_208-S	scl0071263.2_208-S	Mro	NM_027741.1	Mus musculus Maestro (Mro), mRNA.	go_component: nucleolus [goid 0005730] [evidence IDA] [pmid 12889070]; go_component: nucleus [goid 0005634] [evidence IDA] [pmid 12889070]; go_function: molecular_function unknown [goid 0005554] [evidence ND]; go_process: biological_process unknown [goid 0000004] [evidence ND]	4930507C04Rik;4933435E20Rik	446.013	472.763	499.514	2	37.8312	27.2448	44	1	87.3194	126.114	164.908	2	54.8637	9.97341	48	1	-17.4515	1	3.7487	0.0179826
scl34424.10_15-S	scl34424.10_15-S	Tk2	NM_021028.2	Mus musculus thymidine kinase 2, mitochondrial (Tk2), mRNA.	go_component: mitochondrion [goid 0005739] [evidence IDA] [pmid 10571069]; go_function: thymidine kinase activity [goid 0004797] [evidence ISS] [pmid 10571069]; go_function: ATP binding [goid 0005524] [evidence IEA]; go_function: kinase activity [goid 0016301] [evidence IEA]; go_function: transferase activity [goid 0016740] [evidence IEA]; go_function: phosphotransferase activity, alcohol group a…		1421.21	1432.58	1443.95	2	16.0837	41.1929	47	1	366.351	381.596	396.84	2	21.5591	16.7411	38	1	-34.8501	1	3.75418	0.000327335
scl44342.6.5_4-S	scl44342.6.5_4-S	Mocs2	NM_013826.1	Mus musculus molybdenum cofactor synthesis 2 (Mocs2), mRNA.	go_process: Mo-molybdopterin cofactor biosynthesis [goid 0006777] [evidence IEA]; go_process: sulfur metabolism [goid 0006790] [evidence IEA]		464.288	470.903	477.519	2	9.35553	28.1042	41	1	98.1768	124.859	151.542	2	37.7348	11.3519	44	1	-22.0399	1	3.77148	0.00625188
scl068767.10_282-S	scl068767.10_282-S	ORF19	XM_128709.4	Mus musculus open reading frame 19 (ORF19), mRNA.			65.6758	71.3911	77.1063	2	8.08262	5.95963	50	0.995652	8.45833	18.8028	29.1473	2	14.6293	6.14093	51	0.906832	-13.2813	1	3.79683	0.0469749
scl00108907.2_230-S	scl00108907.2_230-S	Nusap1	NM_133851.1	Mus musculus nucleolar and spindle associated protein 1 (Nusap1), mRNA.		2610201A12Rik;ANKT;BM037;LNP;NuSAP;Q0310;SAPL	5710.35	6378.47	7046.59	2	944.866	178.159	43	1	1452.7	1670.97	1889.23	2	308.673	42.1174	40	1	-16.6607	1	3.81723	0.0215742
scl17580.9.250_94-S	scl17580.9.250_94-S	Serpinb12	NM_027971.1				187.649	206.351	225.053	2	26.4489	9.36922	43	0.999379	26.5119	53.9021	81.2923	2	38.7356	7.56501	44	0.997516	-13.5443	1	3.82826	0.0442151
gi_21070949_ref_NM_019639.2__531-S	gi_21070949_ref_NM_019639.2__531-S	Ubc	XM_147315.1	Mus musculus ubiquitin C (Ubc), mRNA.	go_component: nucleus [goid 0005634] [evidence IEA]	2700054O04Rik;AI194771;TI-225	8057.87	8928.86	9799.85	2	1231.77	212.662	45	1	2219.65	2330.78	2441.92	2	157.172	80.0228	36	1	-17.6315	1	3.83085	0.0172525
scl070257.1_12-S	scl070257.1_12-S	2010107E04Rik	NM_027360.1	Mus musculus RIKEN cDNA 2010107E04 gene (2010107E04Rik), mRNA.	go_component: mitochondrion [goid 0005739] [evidence IEA]	9430003J03Rik	9760.7	9898.03	10035.4	2	194.211	261.422	35	1	1579.14	2583.13	3587.13	2	1419.86	77.5646	50	1	-17.2919	1	3.8318	0.0186555
scl022190.1_154-S	scl022190.1_154-S	Ubc	XM_147315.1	Mus musculus ubiquitin C (Ubc), mRNA.	go_component: nucleus [goid 0005634] [evidence IEA]	2700054O04Rik;AI194771;TI-225	8153.47	8690.2	9226.93	2	759.053	197.947	48	1	2237.8	2255.86	2273.93	2	25.5508	56.8989	43	1	-21.6151	1	3.85228	0.00689429
GI_38086339-S	GI_38086339-S	LOC208748	XM_141833.2	Mus musculus similar to Transmembrane gamma-carboxyglutamic acid protein 3 precursor (LOC208748), mRNA.			96.3503	111.15	125.949	2	20.9296	5.95535	51	0.998137	18.443	28.5932	38.7435	2	14.3546	4.6573	42	0.968944	-13.551	1	3.88729	0.0441468
scl41124.9_150-S	scl41124.9_150-S	Ap1gbp1	NM_194341.1	Mus musculus AP1 gamma subunit binding protein 1 (Ap1gbp1), mRNA.		L71-5;SYNG	374.206	392.671	411.136	2	26.1134	13.8609	45	1	40.555	100.676	160.796	2	85.0236	8.88298	34	1	-13.6256	1	3.90034	0.0433947
scl071238.2_50-S	scl071238.2_50-S	Acn9	XM_355744.1				826.3	882.562	938.824	2	79.5663	29.2432	37	1	213.336	222.737	232.139	2	13.2957	9.10052	36	1	-21.313	1	3.96235	0.00739088
scl0066962.1_224-S	scl0066962.1_224-S	2310047B19Rik	XM_150151.2	Mus musculus RIKEN cDNA 2310047B19 gene (2310047B19Rik), mRNA.			53.2121	59.6777	66.1432	2	9.14362	6.94024	39	0.99441	12.2819	15.0446	17.8073	2	3.90711	5.84202	40	0.924224	-16.2108	1	3.96672	0.0239286
scl40204.6.1_30-S	scl40204.6.1_30-S	Atox1	NM_009720.2	Mus musculus ATX1 (antioxidant protein 1) homolog 1 (yeast) (Atox1), mRNA.	go_function: metal ion binding [goid 0046872] [evidence IEA]; go_function: chaperone activity [goid 0003754] [evidence IEA]; go_function: copper ion transporter activity [goid 0005375] [evidence IEA]; go_process: transport [goid 0006810] [evidence IEA]; go_process: ion transport [goid 0006811] [evidence IEA]; go_process: metal ion transport [goid 0030001] [evidence IEA]; go_process: copper ion tr…	ATX1	4008.8	4151.62	4294.44	2	201.977	109.622	38	1	430.473	1045	1659.52	2	869.068	34.605	39	1	-14.1056	1	3.97284	0.0388548
scl43064.12_579-S	scl43064.12_579-S	Fntb	NM_145927.1	Mus musculus farnesyltransferase, CAAX box, beta (Fntb), mRNA.	go_component: cellular_component unknown [goid 0008372] [evidence ND]; go_function: molecular_function unknown [goid 0005554] [evidence ND]; go_function: transferase activity [goid 0016740] [evidence ISS] [pmid 12466851]; go_function: catalytic activity [goid 0003824] [evidence ISS] [pmid 12466851]; go_function: prenyltransferase activity [goid 0004659] [evidence ISS] [pmid 12466851]; go_process:…	2010013E13Rik	1075.55	1079.87	1084.19	2	6.10907	35.9967	37	1	159.084	271.66	384.236	2	159.206	14.0364	27	1	-17.2395	1	3.97508	0.0188819
scl057321.4_17-S	scl057321.4_17-S	Terf2ip	NM_020584.1	Mus musculus telomeric repeat binding factor 2, interacting protein (Terf2ip), mRNA.	go_component: intracellular [goid 0005622] [evidence IEA]; go_component: nucleus [goid 0005634] [evidence IEA]; go_component: chromosome [goid 0005694] [evidence IEA]; go_component: telomere [goid 0005696] [evidence IEA]; go_component: chromosome, telomeric region [goid 0000781] [evidence IEA]; go_function: DNA binding [goid 0003677] [evidence IEA]; go_process: chromosome organization and biogene…		359.014	376.161	393.308	2	24.2495	15.6761	40	1	63.7333	93.9878	124.242	2	42.7864	8.57661	34	0.999379	-18.2824	1	4.00223	0.0148512
scl47082.3.1_67-S	scl47082.3.1_67-S	2300005B03Rik	XM_128173.2	Mus musculus RIKEN cDNA 2300005B03 gene (2300005B03Rik), mRNA.			128.824	153.526	178.227	2	34.9331	10.1824	42	0.999379	35.5917	38.0879	40.5841	2	3.53019	6.80472	45	0.98882	-13.6377	1	4.03083	0.0432746
scl20421.3_574-S	scl20421.3_574-S	1810008K03Rik	NM_026929.2	Mus musculus RIKEN cDNA 1810008K03 gene (1810008K03Rik), mRNA.			127.964	141.077	154.189	2	18.5439	7.53066	42	0.999379	32.3695	34.9866	37.6038	2	3.70123	8.14798	27	0.986335	-18.0921	1	4.03232	0.0155162
scl24349.9.180_10-S	scl24349.9.180_10-S	2210417J20Rik	XM_194140				48.2485	62.1492	76.0499	2	19.6585	6.2906	40	0.995652	-0.851818	15	-0.333382	2	0.36659	4.44944	38	0.530435	-13.3952	1	4.14328	0.045759
scl38730.18.1_277-S	scl38730.18.1_277-S	Dnmt3l	NM_019448.2	Mus musculus DNA (cytosine-5-)-methyltransferase 3-like (Dnmt3l), mRNA.	go_component: nucleus [goid 0005634] [evidence IEA]; go_component: nuclear heterochromatin [goid 0005720] [evidence IDA] [pmid 11934864]; go_component: cytoplasm [goid 0005737] [evidence IDA] [pmid 11934864]; go_function: protein binding [goid 0005515] [evidence IPI] [pmid 11934864]; go_process: embryonic development (sensu Mammalia) [goid 0001701] [evidence IMP] [pmid 11934864]; go_process: impr…	D6Ertd14e	4066.83	4542.37	5017.91	2	672.517	114.365	34	1	1024.07	1094.56	1165.06	2	99.6979	42.0273	26	1	-17.2371	1	4.14995	0.0188924
scl49377.4_552-S	scl49377.4_552-S	Crkl	NM_007764	Mus musculus v-crk sarcoma virus CT10 oncogene homolog (avian)-like (Crkl), mRNA.	go_component: intracellular [goid 0005622] [evidence IEA]; go_process: organogenesis [goid 0009887] [evidence IMP] [pmid 11242111]; go_process: cell growth and/or maintenance [goid 0008151] [evidence IEA]; go_process: regulation of cell cycle [goid 0000074] [evidence IEA]; go_process: intracellular signaling cascade [goid 0007242] [evidence IEA]	1110025F07Rik;Crkol	3385.51	3955.35	4525.19	2	805.875	102.95	48	1	747.478	948.307	1149.14	2	284.016	30.2492	39	1	-14.193	1	4.17096	0.0380801
scl28730.1.337_21-S	scl28730.1.337_21-S	AW490415					54.7665	62.6417	70.517	2	11.1373	6.21394	43	0.995652	2.04669	15	4.32272	2	1.60939	3.91753	39	0.70559	-17.5838	1	4.17611	0.0174429
scl31957.12.1_7-S	scl31957.12.1_7-S	Fank1	NM_025850.2	Mus musculus fibronectin type 3 and ankyrin repeat domains 1 (Fank1), mRNA.	go_function: DNA binding [goid 0003677] [evidence ISS] [pmid 12466851]; go_function: transcription factor activity [goid 0003700] [evidence ISS] [pmid 12466851]; go_process: regulation of transcription, DNA-dependent [goid 0006355] [evidence ISS] [pmid 12466851]	1700007B22Rik	57.026	62.8302	68.6343	2	8.20832	6.32981	45	0.995652	-3.03785	15	7.8844	2	7.72319	5.62861	45	0.570807	-17.7048	1	4.18868	0.0169638
scl31534.6.1_6-S	scl31534.6.1_6-S	Ckap1	NM_025548.1	Mus musculus cytoskeleton-associated protein 1 (Ckap1), mRNA.	go_component: cytoskeleton [goid 0005856] [evidence ISS] [pmid 12466851]; go_component: microtubule cytoskeleton [goid 0015630] [evidence ISS] [pmid 12466851]; go_function: chaperone activity [goid 0003754] [evidence ISS] [pmid 12466851]; go_process: microtubule-based process [goid 0007017] [evidence ISS] [pmid 12466851]	2410007D12Rik;CG22;CKAPI;TBCB	850.208	969.174	1088.14	2	168.243	26.9289	48	1	181.574	230.779	279.984	2	69.5864	9.59431	46	1	-15.3642	1	4.19958	0.029079
scl23930.5.1_96-S	scl23930.5.1_96-S	Atp6v0b	NM_033617.1	Mus musculus ATPase, H+ transporting, V0 subunit B (Atp6v0b), mRNA.	go_component: integral to membrane [goid 0016021] [evidence IDA] [pmid 12466851]; go_component: endosome [goid 0005768] [evidence IDA] [pmid 11675001]; go_component: hydrogen-translocating V-type ATPase complex [goid 0016471] [evidence ISS] [pmid 11441017	2310024H13Rik;Atp6f;VMA16	913.675	1006.96	1100.25	2	131.93	30.3993	35	1	182.098	236.344	290.589	2	76.7145	11.3798	41	1	-17.2008	1	4.26057	0.019051
GI_38085188-S	GI_38085188-S	LOC381229	XM_355166.1	Mus musculus similar to CG5882-PA (LOC381229), mRNA.			206.096	209.103	212.111	2	4.25311	9.39583	47	0.999379	15.8878	48.9636	82.0395	2	46.7763	4.18522	51	0.997516	-13.9337	1	4.27058	0.0404228
scl078929.1_104-S	scl078929.1_104-S	Polr3h	NM_030229.2				772.573	785.464	798.355	2	18.2304	25.4362	44	1	168.765	182.5	196.235	2	19.4237	11.4135	41	1	-30.1122	1	4.30391	0.000974504
scl0066491.1_300-S	scl0066491.1_300-S	Polr2l					16447.4	16589	16730.6	2	200.291	485.791	36	1	1829.02	3852.62	5876.21	2	2861.8	108.883	36	1	-16.1188	1	4.3059	0.0244413
scl37933.6_401-S	scl37933.6_401-S	D10Ertd641e	NM_025514.1	Mus musculus DNA segment, Chr 10, ERATO Doi 641, expressed (D10Ertd641e), mRNA.		2310005G07Rik	2961.77	3242.88	3523.99	2	397.55	91.3593	45	1	615.496	749.114	882.732	2	188.965	23.3012	42	1	-18.175	1	4.32895	0.0152231
scl020182.9_313-S	scl020182.9_313-S	Rxrb	NM_011306.2	Mus musculus retinoid X receptor beta (Rxrb), mRNA.	go_component: nucleus [goid 0005634] [evidence IEA]; go_function: ligand-dependent nuclear receptor activity [goid 0004879] [evidence IEA]; go_function: receptor activity [goid 0004872] [evidence IEA]; go_function: DNA binding [goid 0003677] [evidence IEA]; go_function: transcription factor activity [goid 0003700] [evidence IEA]; go_function: steroid hormone receptor activity [goid 0003707] [evid…	H-2RIIBP;Nr2b2;RCoR-1	187.546	190.221	192.895	2	3.78271	8.87251	50	0.999379	24.3665	43.5779	62.7893	2	27.169	10.033	34	0.996894	-17.6828	1	4.36508	0.0170497
scl17934.1.1947_17-S	scl17934.1.1947_17-S	Bzw1	NM_025824	Mus musculus basic leucine zipper and W2 domains 1 (Bzw1), mRNA.	go_function: ATP binding [goid 0005524] [evidence ISS] [pmid 12466851]; go_function: translation initiation factor activity [goid 0003743] [evidence ISS] [pmid 12466851]; go_process: regulation of translational initiation [goid 0006446] [evidence ISS] [pmid 12466851]	1200015E15Rik;MGC6434;mKIAA0005	329.884	341.001	352.118	2	15.7216	13.5257	43	1	71.5557	77.7542	83.9526	2	8.76593	5.43125	51	0.998758	-26.3272	1	4.38563	0.0023296
scl24819.10.1_28-S	scl24819.10.1_28-S	Tcea3	NM_011542	Mus musculus transcription elongation factor A (SII), 3 (Tcea3), mRNA.	go_component: nucleus [goid 0005634] [evidence IEA]; go_function: translation elongation factor activity [goid 0003746] [evidence IEA]; go_function: DNA binding [goid 0003677] [evidence IEA]; go_function: transcription factor activity [goid 0003700] [evidence IEA]; go_process: RNA elongation [goid 0006354] [evidence IEA]; go_process: regulation of transcription, DNA-dependent [goid 0006355] [evid…	S-II	3013.55	3124.98	3236.41	2	157.586	78.3719	46	1	256.884	712.06	1167.24	2	643.716	26.125	36	1	-14.4721	1	4.38865	0.0357101
scl33639.19.1_11-S	scl33639.19.1_11-S	1700031F13Rik	NM_183096.2	Mus musculus RIKEN cDNA 1700031F13 gene (1700031F13Rik), mRNA.			62.1173	65.9866	69.8559	2	5.47204	6.53458	49	0.995652	7.95288	15	11.9406	2	2.81977	6.66506	32	0.859627	-22.2336	1	4.39911	0.00597918
scl35339.10.1_39-S	scl35339.10.1_39-S	E330017E16	NM_177598.2	Mus musculus hypothetical protein E330017E16 (E330017E16), mRNA.			1925.35	1955.88	1986.4	2	43.1701	54.9356	43	1	345.124	444.603	544.082	2	140.684	21.5471	34	1	-23.2722	1	4.39916	0.00470738
scl054343.15_6-S	scl054343.15_6-S	Atf7ip	NM_019426.2	Mus musculus activating transcription factor 7 interacting protein (Atf7ip), mRNA.	go_component: transcription factor complex [goid 0005667] [evidence IDA] [pmid 10777215]; go_function: ATPase activity [goid 0016887] [evidence IDA] [pmid 10777215]; go_function: transcription co-repressor activity [goid 0003714] [evidence IDA] [pmid 10777215]; go_function: adenosinetriphosphatase activity [goid 0004002] [evidence IDA] [pmid 10777215]; go_process: negative regulation of transcrip…	AM	591.785	615.495	639.206	2	33.5315	15.5339	52	1	114.814	139.867	164.92	2	35.4304	8.36523	47	1	-22.8246	1	4.40057	0.00521846
scl0116748.2_296-S	scl0116748.2_296-S	Lsm10	NM_138721.1	Mus musculus U7 snRNP-specific Sm-like protein LSM10 (Lsm10), mRNA.	go_component: snRNP U7 [goid 0005683] [evidence ISS] [pmid 11574479]; go_component: Cajal body [goid 0015030] [evidence ISS] [pmid 11574479]; go_component: nucleus [goid 0005634] [evidence ISS] [pmid 12466851]; go_component: small nucleolar ribonucleoprotein complex [goid 0005732] [evidence ISS] [pmid 12466851]; go_function: snRNA binding [goid 0017069] [evidence ISS] [pmid 11574479]; go_function…		2795.79	3304.59	3813.4	2	719.562	112.907	33	1	440.22	746.137	1052.05	2	432.631	26.6705	41	1	-13.0229	1	4.42893	0.049855
scl32949.5.149_25-S	scl32949.5.149_25-S	Ceacam10	NM_007675.2	Mus musculus CEA-related cell adhesion molecule 10 (Ceacam10), mRNA.	go_component: extracellular space [goid 0005615] [evidence TAS] [pmid 12466851]	Bgp3;Cea10	438.467	451.073	463.678	2	17.8264	16.7838	41	1	27.6449	101.001	174.356	2	103.741	10.0924	40	1	-13.731	1	4.46603	0.0423541
scl069101.5_23-S	scl069101.5_23-S	1810015A11Rik	XM_148046.3	Mus musculus RIKEN cDNA 1810015A11 gene (1810015A11Rik), mRNA.			66.4032	67.9913	69.5795	2	2.24599	6.12176	45	0.995652	-8.21618	15	8.08035	2	11.5234	4.58808	45	0.693168	-18.3701	1	4.53275	0.0145541
GI_38077594-S	GI_38077594-S	BC024683	XM_130930.4	Mus musculus cDNA sequence BC024683 (BC024683), mRNA.			60.8462	70.8429	80.8395	2	14.1374	7.69266	35	0.995652	14.3822	15.4616	16.541	2	1.52653	4.34784	43	0.92236	-15.0283	1	4.58186	0.0314173
ri|D130007G21|PX00182D15|AK083778|2960-S	ri|D130007G21|PX00182D15|AK083778|2960-S	Pex3	AK083778	peroxisomal biogenesis factor 3	go_component: integral to membrane [goid 0016021] [evidence: IEA]; go_component: integral to plasma membrane [goid 0005887] [evidence: IEA]; go_component: membrane fraction [goid 0005624] [evidence: IEA]; go_component: peroxisome [goid 0005777] [evidence: IEA]	1700014F15Rik;2810027F19Rik;2900010N04Rik	61.4369	69.1694	76.9019	2	10.9354	8.22509	42	0.995652	1.36279	15	12.3905	2	7.7978	5.01501	41	0.834161	-16.4852	1	4.61129	0.0224634
scl53720.7.1_159-S	scl53720.7.1_159-S	Ribc1	NM_025660.1				139.817	164.461	189.105	2	34.8514	10.3543	44	0.999379	18.6664	34.6678	50.6692	2	22.6294	6.23343	42	0.978882	-13.2223	1	4.74391	0.0476182
scl47326.13.2_27-S	scl47326.13.2_27-S	Cct5	NM_007637.1	Mus musculus chaperonin subunit 5 (epsilon) (Cct5), mRNA.	go_function: chaperone activity [goid 0003754] [evidence IEA]; go_function: ATP binding [goid 0005524] [evidence IEA]; go_process: protein folding [goid 0006457] [evidence IEA]	Ccte;mKIAA0098	1022.22	1186.26	1350.29	2	231.985	46.9549	33	1	189.725	249.634	309.543	2	84.7236	10.9887	39	1	-14.8082	1	4.752	0.0330507
scl40468.10_17-S	scl40468.10_17-S	9130023F12Rik	NM_181411.2	Mus musculus RIKEN cDNA 9130023F12 gene (9130023F12Rik), mRNA.			2995.89	3454.29	3912.7	2	648.284	101.966	36	1	604.96	715.766	826.572	2	156.703	19.644	41	1	-15.4669	1	4.826	0.0283997
scl00269682.2_253-S	scl00269682.2_253-S	Golga3	NM_008146.3	Mus musculus golgi autoantigen, golgin subfamily a, 3 (Golga3), mRNA.	go_component: Golgi membrane [goid 0000139] [evidence IDA] [pmid 11042173]; go_component: ER-Golgi intermediate compartment [goid 0005793] [evidence IDA] [pmid 12036294]; go_component: kinesin complex [goid 0005871] [evidence IEA]; go_component: membrane [goid 0016020] [evidence IEA]; go_component: Golgi apparatus [goid 0005794] [evidence IEA]; go_function: protein binding [goid 0005515] [evidenc…	5330413L04;5430416E01Rik;Mea-2;Mea2	220.333	232.766	245.199	2	17.5827	10.7464	48	0.999379	44.7877	47.5399	50.2922	2	3.89222	6.85323	59	0.996273	-23.2855	1	4.89622	0.00469295
scl0066253.2_243-S	scl0066253.2_243-S	Aig1	NM_025446.1	Mus musculus androgen-induced 1 (Aig1), mRNA.	go_component: integral to membrane [goid 0016021] [evidence TAS] [pmid 12466851]; go_component: extracellular space [goid 0005615] [evidence TAS] [pmid 12466851]	1500031O19Rik;CGI-103	716.367	770.295	824.224	2	76.2665	25.5977	47	1	140.572	156.805	173.038	2	22.9571	8.99479	53	1	-20.7976	1	4.91244	0.00832228
scl24616.1.1396_49-S	scl24616.1.1396_49-S	B930041F14Rik	NM_178699	Mus musculus RIKEN cDNA B930041F14 gene (B930041F14Rik), mRNA.	go_component: integral to membrane [goid 0016021] [evidence TAS] [pmid 12466851]	MNCb-3966	277.104	283.52	289.937	2	9.0742	11.1787	47	1	32.5955	57.0807	81.566	2	34.6274	6.37375	46	0.997516	-19.113	1	4.967	0.012266
scl0001735.1_49-S	scl0001735.1_49-S	RPS18	NM_011296.1	Mus musculus ribosomal protein S18 (Rps18), mRNA.	go_component: cytosolic ribosome (sensu Eukarya) [goid 0005830] [evidence IEA]; go_function: structural constituent of ribosome [goid 0003735] [evidence IEA]; go_process: ribosome biogenesis [goid 0007046] [evidence IEA]		6599.63	7602.5	8605.37	2	1418.27	204.822	34	1	532.859	1524.43	2516	2	1402.29	58.5985	31	1	-13.0236	1	4.98711	0.0498472
scl0072344.1_165-S	scl0072344.1_165-S	Usp36	XM_126772.3				144.858	174.747	204.636	2	42.2698	11.4855	46	0.999379	25.8356	34.858	43.8805	2	12.7597	5.88753	48	0.990062	-13.3372	1	5.01311	0.0463746
scl39208.3_641-S	scl39208.3_641-S	4921530G04Rik	NM_027622.1	Mus musculus RIKEN cDNA 4921530G04 gene (4921530G04Rik), mRNA.			1289.79	1427.54	1565.29	2	194.813	42.4846	30	1	251.752	282.729	313.705	2	43.8077	12.738	33	1	-18.2761	1	5.04915	0.0148726
scl36669.38.1_11-S	scl36669.38.1_11-S	Myo6	NM_008662.1	Mus musculus myosin VI (Myo6), mRNA.	go_component: cytoskeleton [goid 0005856] [evidence IEA]; go_component: myosin [goid 0016459] [evidence IEA]; go_component: kinesin complex [goid 0005871] [evidence IEA]; go_function: motor activity [goid 0003774] [evidence IEA]; go_function: calmodulin binding [goid 0005516] [evidence IEA]; go_function: actin binding [goid 0003779] [evidence IEA]; go_function: ATP binding [goid 0005524] [evidenc…	sv	1107.92	1184.3	1260.68	2	108.015	38.3724	43	1	120.31	234.538	348.766	2	161.543	10.2681	36	1	-16.9257	1	5.0495	0.0202968
scl00210529.1_223-S	scl00210529.1_223-S	G430022H21Rik	NM_201638.1	Mus musculus RIKEN cDNA G430022H21 gene (G430022H21Rik), mRNA.		mKIAA1627	2955.79	3074.8	3193.8	2	168.301	88.0251	35	1	542.162	605.976	669.79	2	90.2462	20.249	42	1	-25.2602	1	5.07413	0.00297835
scl0234734.18_28-S	scl0234734.18_28-S	Aars	NM_146217.3	Mus musculus alanyl-tRNA synthetase (Aars), mRNA.	go_function: tRNA ligase activity [goid 0004812] [evidence IEA]	MGC37368	259.65	288.645	317.64	2	41.0053	14.1395	43	1	51.1257	56.6954	62.265	2	7.87664	7.26515	50	0.996894	-18.008	1	5.09115	0.0158196
scl0067848.2_220-S	scl0067848.2_220-S	Ddx55	NM_026409.1	Mus musculus DEAD (Asp-Glu-Ala-Asp) box polypeptide 55 (Ddx55), mRNA.	go_function: helicase activity [goid 0004386] [evidence ISS] [pmid 12466851]; go_function: ATP binding [goid 0005524] [evidence ISS] [pmid 12466851]; go_function: hydrolase activity [goid 0016787] [evidence IEA]; go_function: ATP-dependent helicase activity [goid 0008026] [evidence ISS] [pmid 12466851]; go_function: nucleic acid binding [goid 0003676] [evidence ISS] [pmid 12466851]	2810021H22Rik;mKIAA1595	89.9037	104.169	118.435	2	20.1744	7.45714	40	0.998137	15.8199	20.4194	25.0189	2	6.50468	7.0543	35	0.96087	-15.1472	1	5.10147	0.0305688
scl51078.17.1_59-S	scl51078.17.1_59-S	Riok2	NM_025934.1	Mus musculus RIO kinase 2 (yeast) (Riok2), mRNA.		2010110K24Rik	70.5961	76.5635	82.531	2	8.43928	7.16374	45	0.995652	9.81936	15	14.2588	2	3.13915	6.72547	39	0.865839	-20.1788	1	5.10423	0.00959676
scl26744.20.688_4-S	scl26744.20.688_4-S	Slc5a6	NM_177870.2	Mus musculus solute carrier family 5 (sodium-dependent vitamin transporter), member 6 (Slc5a6), mRNA.		E430023I20	75.5642	76.5652	77.5662	2	1.41564	5.78165	44	0.995652	0.556816	15	24.6873	2	17.0629	5.34549	45	0.934161	-14.6815	1	5.10435	0.0340288
scl37831.9_401-S	scl37831.9_401-S	Tfam	NM_009360.2	Mus musculus transcription factor A, mitochondrial (Tfam), mRNA.	go_component: mitochondrion [goid 0005739] [evidence IDA] [pmid 8673128]; go_component: transcription factor complex [goid 0005667] [evidence TAS] [pmid 8673128]; go_component: nucleus [goid 0005634] [evidence IEA]; go_component: chromosome [goid 0005694] [evidence IEA]; go_function: DNA binding [goid 0003677] [evidence IEA]; go_function: transcription factor activity [goid 0003700] [evidence TAS…	Hmgts;mtTFA;tsHMG	76.6411	77.0828	77.5245	2	0.624642	6.27292	46	0.995652	2.41261	15	12.1136	2	6.85967	5.44658	45	0.752795	-23.1595	1	5.13885	0.00483116
scl075608.7_106-S	scl075608.7_106-S	2010012F05Rik	NM_029362	Mus musculus RIKEN cDNA 2010012F05 gene (2010012F05Rik), mRNA.			129.779	148.698	167.617	2	26.7555	7.87833	39	0.999379	19.2595	28.6889	38.1182	2	13.3351	6.90233	42	0.984472	-15.2793	1	5.18312	0.0296529
scl022273.17_12-S	scl022273.17_12-S	Uqcrc1	NM_025407.2	Mus musculus ubiquinol-cytochrome c reductase core protein 1 (Uqcrc1), mRNA.	go_component: inner membrane [goid 0019866] [evidence IEA]; go_component: mitochondrion [goid 0005739] [evidence IDA] [pmid 14651853]; go_component: mitochondrial electron transport chain [goid 0005746] [evidence IEA]; go_function: oxidoreductase activity [goid 0016491] [evidence IEA]; go_function: metalloendopeptidase activity [goid 0004222] [evidence IEA]; go_process: electron transport [goid 0…	1110032G10Rik	70.9408	78.8095	86.6783	2	11.128	7.09501	43	0.995652	5.37985	15	18.8487	2	9.52392	5.57274	44	0.839752	-16.3309	1	5.25397	0.0232762
scl52693.20_358-S	scl52693.20_358-S	Tle4	NM_011600.2	Mus musculus transducin-like enhancer of split 4, homolog of Drosophila E(spl) (Tle4), mRNA.	go_component: nucleus [goid 0005634] [evidence IEA]; go_component: cellular_component unknown [goid 0008372] [evidence ND]; go_function: transcription corepressor activity [goid 0003714] [evidence IDA]; go_function: protein binding [goid 0005515] [evidence IPI]; go_function: molecular_function unknown [goid 0005554] [evidence ND]; go_process: regulation of transcription, DNA-dependent [goid 00063…	5730411M05Rik;Bce-1;Bce1;ESTM13;ESTM14;Grg4;X83333	476.164	536.223	596.281	2	84.9358	16.4486	48	1	65.1946	101.722	138.25	2	51.6577	7.53906	49	0.999379	-15.9879	1	5.27146	0.0251888
scl074552.1_14-S	scl074552.1_14-S	9130020G22Rik	XM_131773.3	Mus musculus RIKEN cDNA 9130020G22 gene (9130020G22Rik), mRNA.			74.8522	79.4618	84.0714	2	6.51893	4.92701	42	0.995652	5.70077	15	16.0443	2	7.31401	5.89716	44	0.890683	-19.979	1	5.29745	0.0100486
scl067501.12_306-S	scl067501.12_306-S	2610529H08Rik	NM_026202.1	Mus musculus RIKEN cDNA 2610529H08 gene (2610529H08Rik), mRNA.			115.458	125.19	134.922	2	13.7627	8.54605	38	0.998758	15.0659	23.577	32.0881	2	12.0365	6.69525	41	0.975155	-18.012	1	5.30984	0.0158053
scl16010.9_219-S	scl16010.9_219-S	2010005O13Rik	NM_145512	Mus musculus RIKEN cDNA 2010005O13 gene (2010005O13Rik), mRNA.		cI-45	351.808	355.154	358.5	2	4.73229	12.8111	51	1	55.0643	66.8463	78.6283	2	16.6623	5.25273	43	0.997516	-27.4475	1	5.31299	0.00179989
scl0234593.14_96-S	scl0234593.14_96-S	Ndrg4	NM_145602.1				1073.11	1223	1372.89	2	211.975	55.2712	43	1	125.309	229.32	333.331	2	147.094	13.0804	43	1	-14.9355	1	5.33316	0.0320958
scl014235.8_6-S	scl014235.8_6-S	Foxm1	NM_008021.2	Mus musculus forkhead box M1 (Foxm1), mRNA.	go_component: nucleus [goid 0005634] [evidence IEA]; go_component: transcription factor complex [goid 0005667] [evidence IEA]; go_function: DNA binding [goid 0003677] [evidence IEA]; go_function: transcription factor activity [goid 0003700] [evidence IEA]; go_function: translation regulator activity [goid 0045182] [evidence IEA]; go_process: regulation of transcription, DNA-dependent [goid 000635…	Fkh16;HFH-11B;MPHOSPH2;Mpm2;Trident;WIN	275.473	305.307	335.14	2	42.1905	14.5889	42	1	43.6166	57.1861	70.7555	2	19.1901	9.07242	37	0.997516	-17.6945	1	5.33883	0.017004
scl017169.9_120-S	scl017169.9_120-S	Mark3	NM_021516.1	Mus musculus MAP/microtubule affinity-regulating kinase 3 (Mark3), mRNA.	go_function: protein serine/threonine kinase activity [goid 0004674] [evidence IEA]; go_function: ATP binding [goid 0005524] [evidence IEA]; go_function: kinase activity [goid 0016301] [evidence IEA]; go_function: transferase activity [goid 0016740] [evidence IEA]; go_function: protein-tyrosine kinase activity [goid 0004713] [evidence IEA]; go_function: protein kinase activity [goid 0004672] [evi…	1600015G02Rik;Emk2;ETK-1;mKIAA1860	254.984	281.274	307.564	2	37.1799	11.2229	39	1	23.5508	52.6763	81.8019	2	41.1897	6.85826	47	0.997516	-15.4946	1	5.33967	0.0282187
scl22876.3_595-S	scl22876.3_595-S	Mcl1	NM_008562.2	Mus musculus myeloid cell leukemia sequence 1 (Mcl1), mRNA.	go_component: integral to membrane [goid 0016021] [evidence TAS] [pmid 12466851]; go_function: apoptosis regulator activity [goid 0016329] [evidence ISS] [pmid 12466851]; go_process: apoptosis [goid 0006915] [evidence ISS] [pmid 12466851]		507.227	589.629	672.031	2	116.534	20.5491	45	1	70.2009	107.898	145.596	2	53.3122	9.01968	51	1	-14.7354	1	5.46469	0.0336095
scl31678.22.1_32-S	scl31678.22.1_32-S	Sfrs16	NM_016680	Mus musculus splicing factor, arginine/serine-rich 16 (suppressor-of-white-apricot homolog, Drosophila) (Sfrs16), transcript variant L, mRNA.	go_component: nucleus [goid 0005634] [evidence IEA]; go_process: mRNA processing [goid 0006397] [evidence IEA]; go_process: nuclear mRNA splicing, via spliceosome [goid 0000398] [evidence IEA]	Clasp;Swap2	79.8028	82.4307	85.0586	2	3.71639	7.38919	32	0.995652	-4.11125	15	15.175	2	13.6374	6.28857	36	0.840373	-17.8313	1	5.49538	0.0164766
scl0016796.1_242-S	scl0016796.1_242-S	Lasp1	NM_010688.2	Mus musculus LIM and SH3 protein 1 (Lasp1), mRNA.		Def-4;SH3P6	159.991	170.064	180.136	2	14.2445	11.4746	33	0.999379	2.42264	30.7438	59.065	2	40.0522	5.78245	43	0.993168	-13.6118	1	5.53165	0.0435331
scl35812.9_1-S	scl35812.9_1-S	Tm4sf8	NM_019793.2	Mus musculus transmembrane 4 superfamily member 8 (Tm4sf8), mRNA.	go_component: integral to membrane [goid 0016021] [evidence TAS] [pmid 12466851]; go_component: extracellular space [goid 0005615] [evidence TAS] [pmid 12466851]	1700055K04Rik;TM4-A;Tspan-3	118.898	142.281	165.663	2	33.0678	9.03839	40	0.999379	14.1586	25.689	37.2195	2	16.3065	5.78102	32	0.954037	-13.3219	1	5.5386	0.0465379
scl0019240.2_329-S	scl0019240.2_329-S	Tmsb10	NM_025284.2	Mus musculus thymosin, beta 10 (Tmsb10), mRNA.	go_component: cytoplasm [goid 0005737] [evidence IC] [pmid 8925915]; go_function: actin monomer binding [goid 0003785] [evidence TAS] [pmid 8925915]; go_process: actin cytoskeleton organization and biogenesis [goid 0030036] [evidence TAS] [pmid 8925915]	Ptmb10;TB10	68.4865	83.2944	98.1023	2	20.9415	6.68822	51	0.995652	1.56401	15	17.4442	2	11.229	7.12665	42	0.777019	-13.1753	1	5.55296	0.048136
scl23717.7_545-S	scl23717.7_545-S	D4Ertd196e	NM_025667.1	Mus musculus DNA segment, Chr 4, ERATO Doi 196, expressed (D4Ertd196e), mRNA.		5730406H10Rik	1317.58	1324	1330.42	2	9.07983	34.0917	36	1	193.346	233.362	273.377	2	56.5906	15.1783	41	1	-28.6076	1	5.67359	0.00137796
scl0093844.1_124-S	scl0093844.1_124-S	Hrmt1l2-rs					95.6891	114.201	132.714	2	26.1804	5.97528	46	0.998137	18.7365	20.0843	21.4321	2	1.90607	5.72976	42	0.952174	-14.346	1	5.68608	0.0367625
scl47056.10.1_17-S	scl47056.10.1_17-S	Tsta3	NM_031201.1	Mus musculus tissue specific transplantation antigen P35B (Tsta3), mRNA.	go_function: catalytic activity [goid 0003824] [evidence IEA]; go_function: oxidoreductase activity [goid 0016491] [evidence IEA]; go_function: isomerase activity [goid 0016853] [evidence IEA]	FX;Tstap35b	441.896	480.651	519.406	2	54.808	15.2344	43	1	35.8912	84.342	132.793	2	68.5198	9.7929	39	0.997516	-16.2629	1	5.69883	0.0236435
scl38012.10_663-S	scl38012.10_663-S	Nr2e1	NM_152229.1	Mus musculus nuclear receptor subfamily 2, group E, member 1 (Nr2e1), mRNA.	go_component: nucleus [goid 0005634] [evidence IEA]; go_function: DNA binding [goid 0003677] [evidence IEA]; go_function: receptor activity [goid 0004872] [evidence IEA]; go_function: transcription factor activity [goid 0003700] [evidence IEA]; go_function: steroid hormone receptor activity [goid 0003707] [evidence IEA]; go_function: ligand-dependent nuclear receptor activity [goid 0004879] [evid…	fierce;frc;Mtl1;Mtll;TLL;Tlx;XTLL	525.669	575.209	624.75	2	70.0607	16.194	40	1	78.5539	100.934	123.314	2	31.6503	8.57334	44	1	-18.8994	1	5.69886	0.0128842
scl0071839.1_303-S	scl0071839.1_303-S	1700012B18Rik	NM_027950.1	Mus musculus RIKEN cDNA 1700012B18 gene (1700012B18Rik), mRNA.	go_function: oxidoreductase activity [goid 0016491] [evidence IEA]	Okl38	83.6762	87.2846	90.8929	2	5.10299	7.23881	41	0.996273	-2.04569	15	2.4572	2	3.18403	4.94662	47	0.611801	-26.2395	1	5.81897	0.00237709
scl067869.4_264-S	scl067869.4_264-S	Paip2	NM_026420.1	Mus musculus polyadenylate-binding protein-interacting protein 2 (Paip2), mRNA.	go_component: cellular_component unknown [goid 0008372] [evidence ND]; go_function: molecular_function unknown [goid 0005554] [evidence ND]; go_process: biological_process unknown [goid 0000004] [evidence ND]	2310050K10Rik	2998.66	3642.33	4285.99	2	910.283	147.055	43	1	357.64	617.735	877.83	2	367.829	30.8073	50	1	-13.1109	1	5.89627	0.048855
scl000011.1_73-S	scl000011.1_73-S	Strn3	NM_052973	Mus musculus striatin, calmodulin binding protein 3 (Strn3), mRNA.	go_component: kinesin complex [goid 0005871] [evidence IEA]; go_function: calmodulin binding [goid 0005516] [evidence IEA]	Gs2na;SG2NA	1136.61	1138.82	1141.04	2	3.13062	41.336	39	1	38.254	192.962	347.671	2	218.791	11.066	44	1	-15.8956	1	5.90178	0.0257302
scl33824.6.1_159-S	scl33824.6.1_159-S	Spata4	NM_133711.2				69.0606	88.977	108.893	2	28.166	8.3234	44	0.996273	-3.28146	15	4.8564	2	5.75433	4.54237	43	0.519876	-13.0769	1	5.9318	0.0492395
scl47805.7_5-S	scl47805.7_5-S	Grina	NM_023168.2	Mus musculus glutamate receptor, ionotropic, N-methyl D-asparate-associated protein 1 (glutamate binding) (Grina), mRNA.	go_component: integral to membrane [goid 0016021] [evidence TAS] [pmid 12466851]; go_function: receptor activity [goid 0004872] [evidence IEA]	1110025J15Rik;Lag	1238.26	1438.36	1638.47	2	282.996	31.1003	58	1	218.488	239.66	260.831	2	29.9407	10.65	50	1	-15.6796	1	6.00167	0.0270421
scl0067427.2_328-S	scl0067427.2_328-S	Rps20	NM_026147.3	Mus musculus ribosomal protein S20 (Rps20), mRNA.	go_component: cellular_component unknown [goid 0008372] [evidence ND]; go_component: ribosome [goid 0005840] [evidence ISS] [pmid 12466851]; go_component: cytosolic small ribosomal subunit (sensu Eukarya) [goid 0005843] [evidence ISS] [pmid 12466851]; go_component: intracellular [goid 0005622] [evidence ISS] [pmid 12466851]; go_function: molecular_function unknown [goid 0005554] [evidence ND]; go…	4632426K06Rik	10101.5	10264.9	10428.4	2	231.17	282.171	40	1	452.488	1707.99	2963.5	2	1775.55	56.9219	42	1	-16.7368	1	6.00993	0.0211991
scl22614.1.1_286-S	scl22614.1.1_286-S	6720418B01Rik					78.446	95.7593	113.073	2	24.4847	7.9366	41	0.996273	9.03295	15.6286	22.2242	2	9.32762	5.76699	33	0.938509	-13.0521	1	6.12718	0.0495211
scl0170768.1_23-S	scl0170768.1_23-S	Pfkfb3	NM_172976.1	Mus musculus 6-phosphofructo-2-kinase/fructose-2,6-biphosphatase 3 (Pfkfb3), mRNA.	go_function: kinase activity [goid 0016301] [evidence ISS] [pmid 12466851]; go_function: fructose-2,6-bisphosphate 2-phosphatase activity [goid 0004331] [evidence ISS] [pmid 12466851]; go_function: ATP binding [goid 0005524] [evidence ISS] [pmid 12466851]; go_function: catalytic activity [goid 0003824] [evidence ISS] [pmid 12466851]; go_function: transferase activity [goid 0016740] [evidence ISS]…	E330010H22;E330010H22Rik;iPFK-2	614.248	710.751	807.253	2	136.475	25.8485	41	1	47.7499	115.934	184.118	2	96.4271	11.3619	35	1	-14.2865	1	6.13065	0.0372695
scl40797.10.1_7-S	scl40797.10.1_7-S	Psmc5	NM_008950.1	Mus musculus protease (prosome, macropain) 26S subunit, ATPase 5 (Psmc5), mRNA.	go_component: transcription factor TFIIH complex [goid 0005675] [evidence ISS] [pmid 9173976]; go_component: proteasome complex (sensu Eukarya) [goid 0000502] [evidence ISS] [pmid 12466851]; go_component: 26S proteasome [goid 0005837] [evidence ISS] [pmid	mSUG1	1322.87	1602.92	1882.98	2	396.056	52.3843	41	1	159.476	255.347	351.219	2	135.583	11.9576	43	1	-13.4662	1	6.27742	0.0450176
scl39221.6_560-S	scl39221.6_560-S	Rfng	NM_009053	Mus musculus radical fringe gene homolog (Drosophila) (Rfng), mRNA.	go_component: membrane [goid 0016020] [evidence IEA]; go_component: integral to membrane [goid 0016021] [evidence IEA]; go_component: Golgi apparatus [goid 0005794] [evidence IEA]; go_component: extracellular space [goid 0005615] [evidence TAS] [pmid 12466851]; go_function: transferase activity [goid 0016740] [evidence IEA]; go_function: transferase activity, transferring glycosyl groups [goid 00…		1400.32	1635.86	1871.4	2	333.103	41.9344	53	1	154.134	260.212	366.29	2	150.017	10.2137	51	1	-14.7494	1	6.28664	0.033501
scl44183.10.1_0-S	scl44183.10.1_0-S	Aldh5a1	NM_172532.1				92.9031	110.914	128.925	2	25.4714	6.21115	47	0.998137	15.2531	17.5181	19.7831	2	3.20318	5.58676	48	0.940373	-14.4656	1	6.33139	0.0357632
scl40534.12.1_29-S	scl40534.12.1_29-S	Tbrg4	NM_134011.1	Mus musculus transforming growth factor beta regulated gene 4 (Tbrg4), mRNA.	go_component: cellular_component unknown [goid 0008372] [evidence ND]; go_function: molecular_function unknown [goid 0005554] [evidence ND]; go_process: biological_process unknown [goid 0000004] [evidence ND]	2310042P22Rik;AA408001;Cpr2;mKIAA0948;TB-12	139.371	158.576	177.78	2	27.1594	6.9942	44	0.999379	9.90096	24.6138	39.3266	2	20.8071	6.27976	50	0.981988	-15.0723	1	6.44256	0.0311004
scl0001809.1_7-S	scl0001809.1_7-S	Dlgh1	NM_007862.2	Mus musculus discs, large homolog 1 (Drosophila) (Dlgh1), mRNA.	go_component: basolateral plasma membrane [goid 0016323] [evidence TAS] [pmid 12351654]; go_function: protein binding [goid 0005515] [evidence IPI] [pmid 12351654]	B130052P05Rik;SAP97	89.7757	97.1915	104.607	2	10.4875	9.37841	35	0.997516	9.01998	15	12.038	2	2.13404	6.19492	39	0.865839	-21.2266	1	6.47943	0.00753949
scl16341.2.6_147-S	scl16341.2.6_147-S	2900009J06Rik					160.231	183.746	207.26	2	33.2548	7.4053	56	0.999379	15.4075	28.2442	41.0808	2	18.1538	4.11913	47	0.985714	-15.4634	1	6.50562	0.0284223
scl51768.11.1_9-S	scl51768.11.1_9-S	Acaa2	NM_177470.2	Mus musculus acetyl-Coenzyme A acyltransferase 2 (mitochondrial 3-oxoacyl-Coenzyme A thiolase) (Acaa2), mRNA.	go_component: mitochondrion [goid 0005739] [evidence ISS] [pmid 12466851]; go_function: transferase activity [goid 0016740] [evidence ISS] [pmid 12466851]; go_function: acetyl-CoA C-acyltransferase activity [goid 0003988] [evidence ISS] [pmid 12466851]; go_function: acyltransferase activity [goid 0008415] [evidence ISS] [pmid 12466851]; go_process: fatty acid metabolism [goid 0006631] [evidence I…	0610011L04Rik;D18Ertd240e	84.2319	98.1368	112.042	2	19.6646	7.66168	43	0.997516	1.02794	15	9.98846	2	6.33605	6.65228	39	0.706211	-16.201	1	6.54245	0.0239828
GI_38088112-S	GI_38088112-S	LOC381957	XM_355989.1	Mus musculus similar to RIKEN cDNA 1190003K14 (LOC381957), mRNA.			760.517	860.827	961.138	2	141.861	28.5507	50	1	20.8592	131.269	241.68	2	156.144	7.96149	37	1	-14.0498	1	6.55773	0.0393566
scl52150.13_345-S	scl52150.13_345-S	E230022H04Rik	NM_153515	Mus musculus RIKEN cDNA E230022H04 gene (E230022H04Rik), mRNA.		5430429D03Rik;MGC32132	810.434	881.041	951.647	2	99.8528	29.3769	49	1	20.461	133.976	247.491	2	160.534	10.0825	44	1	-15.1484	1	6.57611	0.0305604
scl24261.12.1_29-S	scl24261.12.1_29-S	Alad	NM_008525.3	Mus musculus aminolevulinate, delta-, dehydratase (Alad), mRNA.	go_function: porphobilinogen synthase activity [goid 0004655] [evidence IEA]; go_function: lyase activity [goid 0016829] [evidence IEA]; go_process: heme biosynthesis [goid 0006783] [evidence IEA]; go_process: porphyrin biosynthesis [goid 0006779] [evidence IEA]	Lv	536.285	626.024	715.764	2	126.911	18.8895	37	1	61.1862	94.3468	127.507	2	46.8962	8.00586	57	1	-15.1023	1	6.63535	0.0308864
scl064660.1_30-S	scl064660.1_30-S	Mrps24	NM_026080.1	Mus musculus mitochondrial ribosomal protein S24 (Mrps24), mRNA.	go_component: mitochondrial small ribosomal subunit [goid 0005763] [evidence ISS] [pmid 10938081]; go_function: structural constituent of ribosome [goid 0003735] [evidence ISS] [pmid 10938081]	3110030K20Rik;Rpms24	4066.81	4536.9	5006.99	2	664.812	126.432	33	1	225.12	679.676	1134.23	2	642.839	36.9805	36	1	-15.5975	1	6.67509	0.0275581
scl23528.23_0-S	scl23528.23_0-S	Mfn2	NM_133201.1	Mus musculus mitofusin 2 (Mfn2), mRNA.	go_component: integral to membrane [goid 0016021] [evidence TAS] [pmid 12466851]; go_function: protein binding [goid 0005515] [evidence IPI] [pmid 12527753]; go_function: ATP binding [goid 0005524] [evidence ISS] [pmid 12466851]; go_process: mitochondrial fusion [goid 0008053] [evidence IMP] [pmid 12527753]	D630023P19Rik;Fzo	881.417	921.798	962.18	2	57.1084	34.1481	34	1	124.896	137.832	150.768	2	18.2939	9.1221	51	1	-25.357	1	6.68784	0.00291272
scl0056390.1_292-S	scl0056390.1_292-S	Sssca1	NM_020491	Mus musculus Sjogrens syndrome/scleroderma autoantigen 1 homolog (human) (Sssca1), mRNA.		1500016H19Rik;C184L	163.791	164.159	164.528	2	0.520792	9.2752	43	0.999379	22.0669	24.3524	26.6379	2	3.23213	6.35946	45	0.964596	-35.6216	1	6.74098	0.000274059
scl23927.19.1_34-S	scl23927.19.1_34-S	Ipo13	NM_146152.2	Mus musculus importin 13 (Ipo13), mRNA.		Imp13;MGC18698;Ranbp13	259.521	301.54	343.558	2	59.4232	11.5654	45	1	43.8842	44.1262	44.3683	2	0.342294	6.32339	52	0.993789	-15.9131	1	6.83358	0.0256263
scl019982.5_48-S	scl019982.5_48-S	Rpl36a	NM_019865.2	Mus musculus ribosomal protein L36a (Rpl36a), mRNA.	go_component: cytosolic ribosome (sensu Eukarya) [goid 0005830] [evidence IEA]; go_component: intracellular [goid 0005622] [evidence ISS] [pmid 12466851]; go_component: ribosome [goid 0005840] [evidence ISS] [pmid 12466851]; go_function: structural constituent of ribosome [goid 0003735] [evidence IEA]; go_process: ribosome biogenesis [goid 0007046] [evidence IEA]; go_process: protein biosynthesis…	L44L;Rpl44	6188.46	7125.04	8061.62	2	1324.52	215.986	42	1	565.311	1019.27	1473.22	2	641.992	33.3279	45	1	-15.5519	1	6.99034	0.0278488
scl28709.9_141-S	scl28709.9_141-S	Abtb1	NM_030251.1	Mus musculus ankyrin repeat and BTB (POZ) domain containing 1 (Abtb1), mRNA.	go_function: protein binding [goid 0005515] [evidence ISS] [pmid 12466851]; go_function: DNA binding [goid 0003677] [evidence ISS] [pmid 12466851]; go_function: transcription factor activity [goid 0003700] [evidence ISS] [pmid 12466851]; go_function: sugar porter activity [goid 0005351] [evidence ISS] [pmid 12466851]; go_process: regulation of transcription, DNA-dependent [goid 0006355] [evidence…	BC003234;BPOZ;EF1ABP;MGC7237	244.183	275.002	305.821	2	43.5847	11.7298	41	1	16.1843	39.1768	62.1693	2	32.5163	6.22969	53	0.996273	-15.9228	1	7.01951	0.0255694
scl00212168.2_86-S	scl00212168.2_86-S	Zswim4	NM_172503.2	Mus musculus zinc finger, SWIM domain containing 4 (Zswim4), mRNA.		D330002I24;E130119J17Rik	85.8247	105.655	125.486	2	28.0448	7.18051	41	0.998137	11.8962	15	12.583	2	0.485648	6.25639	39	0.882609	-13.7425	1	7.04367	0.0422423
scl53528.4.1_29-S	scl53528.4.1_29-S	Arl2	NM_019722.3	Mus musculus ADP-ribosylation factor-like 2 (Arl2), mRNA.	go_function: GTP binding [goid 0005525] [evidence IEA]; go_function: small monomeric GTPase activity [goid 0003925] [evidence IEA]; go_function: GTPase activity [goid 0003924] [evidence ISS] [pmid 12466851]; go_function: ATP binding [goid 0005524] [evidence ISS] [pmid 12466851]; go_function: transporter activity [goid 0005215] [evidence ISS] [pmid 12466851]; go_process: small GTPase mediated sign…	2610009M23Rik	154.223	159.306	164.389	2	7.18879	11.5227	33	0.999379	3.36892	22.0769	40.7849	2	26.4571	6.28436	41	0.980124	-17.1267	1	7.21596	0.0193788
scl014585.2_30-S	scl014585.2_30-S	Gfra1	NM_010279.2	Mus musculus glial cell line derived neurotrophic factor family receptor alpha 1 (Gfra1), mRNA.	go_component: membrane [goid 0016020] [evidence IEA]; go_component: extracellular space [goid 0005615] [evidence TAS] [pmid 12466851]; go_component: extrinsic to membrane [goid 0019898] [evidence TAS] [pmid 10331972]; go_function: receptor activity [goid 0004872] [evidence TAS] [pmid 10331972]; go_function: GPI-anchored membrane-bound receptor [goid 0015025] [evidence TAS] [pmid 10331972]; go_pro…		241.227	274.535	307.844	2	47.1058	10.1542	50	1	18.3551	37.8805	57.4059	2	27.613	7.55608	44	0.996273	-15.9177	1	7.2474	0.0255997
scl31224.16_382-S	scl31224.16_382-S	Lrrc28	NM_175124.3				151.755	156.556	161.358	2	6.79053	8.10628	49	0.999379	-7.60295	21.3755	50.3539	2	40.9817	5.53267	44	0.985093	-13.5542	1	7.32409	0.0441144
scl0068149.1_319-S	scl0068149.1_319-S	Otub2	NM_026580.1				956.269	956.898	957.528	2	0.890185	36.5111	31	1	115.561	130.194	144.827	2	20.6942	10.7451	38	1	-35.0343	1	7.34979	0.000313738
scl45135.2.1_67-S	scl45135.2.1_67-S	1810041H14Rik					108.552	123.457	138.362	2	21.0787	6.32977	53	0.998758	1.98311	16.6912	31.3993	2	20.8004	3.9405	41	0.96087	-14.3913	1	7.39653	0.0363808
scl020104.1_26-S	scl020104.1_26-S	Rps6	NM_009096.1	Mus musculus ribosomal protein S6 (Rps6), mRNA.	go_component: cytosolic ribosome (sensu Eukarya) [goid 0005830] [evidence IEA]; go_component: cytoplasm [goid 0005737] [evidence IDA] [pmid 12388085]; go_component: intracellular [goid 0005622] [evidence ISS] [pmid 12466851]; go_component: ribosome [goid 0005840] [evidence ISS] [pmid 12466851]; go_component: cytosolic small ribosomal subunit (sensu Eukarya) [goid 0005843] [evidence ISS] [pmid 124…		846.911	1007.75	1168.59	2	227.458	33.3068	46	1	56.0542	133.988	211.922	2	110.215	11.147	44	0.999379	-14.0468	1	7.5212	0.039384
scl28214.16_48-S	scl28214.16_48-S	Bcat1	NM_007532	Mus musculus branched chain aminotransferase 1, cytosolic (Bcat1), mRNA.	go_function: catalytic activity [goid 0003824] [evidence IEA]; go_function: branched-chain-amino-acid transaminase activity [goid 0004084] [evidence IEA]; go_function: transaminase activity [goid 0008483] [evidence IEA]; go_function: transferase activity [goid 0016740] [evidence IEA]; go_process: amino acid metabolism [goid 0006520] [evidence IEA]; go_process: branched chain family amino acid bio…	Bcat-1;BCATc;Eca39	166.4	177.194	187.987	2	15.2645	11.6939	44	0.999379	-10.1391	23.5247	57.1884	2	47.6077	5.81965	33	0.98882	-13.0926	1	7.53225	0.0490617
scl34302.8.903_30-S	scl34302.8.903_30-S	4932417I16Rik	XM_134593.3				141.316	157.729	174.142	2	23.2116	7.81833	50	0.999379	13.3527	20.6448	27.9369	2	10.3126	6.13889	45	0.965839	-17.7637	1	7.64013	0.0167352
scl00231999.2_275-S	scl00231999.2_275-S	BC052360	XM_132552.3				641.302	747.578	853.854	2	150.297	33.5338	48	1	92.0519	96.7982	101.545	2	6.71228	8.54701	50	0.999379	-15.9013	1	7.72306	0.0256965
scl32937.2.146_135-S	scl32937.2.146_135-S	9130221H12Rik	XM_149899.1	Mus musculus RIKEN cDNA 9130221H12 gene (9130221H12Rik), mRNA.		AU016887	98.2187	116.199	134.18	2	25.4286	8.67656	41	0.998137	0.418182	15	22.4206	2	15.558	5.36429	47	0.921739	-14.1828	1	7.7466	0.0381696
scl41448.13.1_85-S	scl41448.13.1_85-S	Trpv2	NM_011706.1	Mus musculus transient receptor potential cation channel, subfamily V, member 2 (Trpv2), mRNA.	go_component: intracellular [goid 0005622] [evidence IDA]; go_component: plasma membrane [goid 0005886] [evidence IDA] [pmid 10201375]; go_component: integral to membrane [goid 0016021] [evidence TAS] [pmid 12466851]; go_component: membrane [goid 0016020]	GRC;Vrl1	145.678	175.552	205.426	2	42.2482	9.08889	45	0.999379	13.8418	22.6099	31.3781	2	12.4	7.61788	38	0.942857	-14.086	1	7.76439	0.0390303
scl44527.2.272_210-S	scl44527.2.272_210-S	C330006P03Rik					117.573	118.519	119.465	2	1.33832	6.50478	46	0.998137	-6.5194	15	-0.478466	2	4.27159	3.22469	45	0.336646	-31.7247	1	7.90127	0.000672248
scl48631.9_71-S	scl48631.9_71-S	Rfc4	NM_145480	Mus musculus replication factor C (activator 1) 4 (Rfc4), mRNA.	go_component: delta-DNA polymerase cofactor complex [goid 0005660] [evidence ISS] [pmid 12466851]; go_component: DNA replication factor C complex [goid 0005663] [evidence ISS] [pmid 12466851]; go_component: nucleus [goid 0005634] [evidence ISS] [pmid 12466851]; go_function: ATP binding [goid 0005524] [evidence ISS] [pmid 12466851]; go_function: nucleotide binding [goid 0000166] [evidence ISS] [pm…	A1;RFC37	378.844	466.976	555.108	2	124.637	16.0858	37	1	23.9259	58.605	93.2842	2	49.0438	7.54322	34	0.998137	-13.0275	1	7.96819	0.0498029
scl067530.3_0-S	scl067530.3_0-S	Uqcrb	NM_026219.1	Mus musculus ubiquinol-cytochrome c reductase binding protein (Uqcrb), mRNA.	go_component: mitochondrial electron transport chain [goid 0005746] [evidence IEA]; go_component: mitochondrion [goid 0005739] [evidence IEA]; go_component: inner membrane [goid 0019866] [evidence IEA]; go_function: ubiquinol-cytochrome-c reductase activity [goid 0008121] [evidence IEA]; go_function: oxidoreductase activity [goid 0016491] [evidence IEA]; go_process: electron transport [goid 00061…	2210415M14Rik;MGC35665;QP-C;QPC;UQBC;UQBP;UQPC	114.555	119.862	125.168	2	7.50449	7.29339	50	0.998137	-3.20794	15	25.6273	2	20.3896	4.95901	54	0.932298	-17.1191	1	7.9908	0.019413
scl16996.9.1_203-S	scl16996.9.1_203-S	4930418G15Rik	NM_145692.1				237.099	246.071	255.043	2	12.6878	11.171	38	0.999379	-11.2599	30.7802	72.8203	2	59.4537	6.1137	40	0.996273	-14.2445	1	7.99446	0.0376314
scl33697.10.1_67-S	scl33697.10.1_67-S	1110012M11Rik	NM_028617.2	Mus musculus RIKEN cDNA 1110012M11 gene (1110012M11Rik), mRNA.			115.83	121.07	126.309	2	7.4096	7.85989	31	0.998137	-10.3504	15	2.03462	2	8.75754	5.96502	28	0.484472	-23.7991	1	8.07133	0.00416957
scl33146.4.49_0-S	scl33146.4.49_0-S	Ndufa3	NM_025348	Mus musculus NADH dehydrogenase (ubiquinone) 1 alpha subcomplex, 3 (Ndufa3), mRNA.	go_component: mitochondrion [goid 0005739] [evidence IEA]; go_component: integral to membrane [goid 0016021] [evidence IEA]; go_function: oxidoreductase activity [goid 0016491] [evidence IEA]	1010001M12Rik;1700022J01Rik	685.769	688.621	691.472	2	4.03255	29.3867	55	1	65.976	85.1547	104.333	2	27.1227	10.7754	48	0.998758	-29.8685	1	8.08671	0.00103075
scl066275.3_306-S	scl066275.3_306-S	1810009K13Rik	NM_025462.1	Mus musculus RIKEN cDNA 1810009K13 gene (1810009K13Rik), mRNA.	go_function: S-adenosylmethionine-dependent methyltransferase activity [goid 0008757] [evidence ISS] [pmid 12466851]		159.476	165.313	171.149	2	8.25381	7.52174	50	0.999379	9.80885	19.9597	30.1106	2	14.3555	5.78623	57	0.921739	-21.92	1	8.28234	0.00642682
scl013885.9_29-S	scl013885.9_29-S	Esd	NM_016903				575.954	603.068	630.183	2	38.3459	23.0709	37	1	62.6985	72.6598	82.6211	2	14.0874	9.20571	40	0.998758	-25.2976	1	8.29989	0.00295285
scl0004118.1_555-S	scl0004118.1_555-S	Rpo1-3	NM_181730.2	Mus musculus RNA polymerase 1-3 (Rpo1-3), mRNA.	go_component: DNA-directed RNA polymerase I complex [goid 0005736] [evidence IEA]; go_component: nucleus [goid 0005634] [evidence IEA]; go_function: DNA-directed RNA polymerase I activity [goid 0003900] [evidence IEA]; go_function: DNA binding [goid 0003677] [evidence IEA]; go_function: DNA-directed RNA polymerase activity [goid 0003899] [evidence IEA]; go_function: transferase activity [goid 001…	1110003G10;1110003G10Rik;16kDa;mRPA16	144.082	162.635	181.188	2	26.2377	10.4585	41	0.999379	4.05738	19.5901	35.1228	2	21.9666	6.61634	42	0.895031	-15.616	1	8.3019	0.0274408
9626958_324_rc-S	9626958_324_rc-S			Murine leukemia virus			289.322	351.765	414.209	2	88.3089	14.3683	46	1	11.9517	42.3494	72.7472	2	42.9889	5.97394	50	0.981988	-13.2914	1	8.30626	0.0468663
GI_10946639-S	GI_10946639-S	Rangnrf	NM_021329.1	Mus musculus RAN guanine nucleotide release factor (Rangnrf), mRNA.	go_component: nucleoplasm [goid 0005654] [evidence IDA] [pmid 10811801]; go_function: guanyl-nucleotide exchange factor activity [goid 0005085] [evidence IDA] [pmid 10811801]; go_function: RAN protein binding [goid 0008536] [evidence IDA] [pmid 10811801]; go_process: nucleocytoplasmic transport [goid 0006913] [evidence TAS] [pmid 10811801]	2400006H24Rik;Mog1	382.602	417.739	452.876	2	49.6914	17.5642	47	1	31.3953	49.4908	67.5864	2	25.591	5.10386	57	0.993168	-19.4601	1	8.44074	0.0113238
ri|1500031N17|R000021I13|AK005329|474-S	ri|1500031N17|R000021I13|AK005329|474-S	1500031N17Rik	AK005329	weakly similar to U6 SNRNA-ASSOCIATED SM-LIKE PROTEIN LSM6 [Homo sapiens]	go_component: nucleus [goid 0005634] [evidence: IEA]; go_component: small nucleolar ribonucleoprotein complex [goid 0005732] [evidence: IEA]; go_function: small nuclear ribonucleoprotein [goid 0003734] [evidence: IEA]; go_function: pre-mRNA splicing factor activity [goid 0008248] [evidence: IEA]; go_function: RNA binding [goid 0003723] [evidence: IEA]; go_process: mRNA splicing [goid 0006371] [ev…		5743.1	6813.81	7884.52	2	1514.21	171.153	51	1	577.433	780.196	982.959	2	286.75	24.9786	53	1	-15.0715	1	8.73346	0.0311065
scl49651.7_46-S	scl49651.7_46-S	Tgif	NM_009372.2	Mus musculus TG interacting factor (Tgif), mRNA.	go_component: transcription factor complex [goid 0005667] [evidence IEA]; go_component: nucleus [goid 0005634] [evidence IEA]; go_function: transcription factor activity [goid 0003700] [evidence IEA]; go_function: DNA binding [goid 0003677] [evidence IEA]; go_process: regulation of transcription, DNA-dependent [goid 0006355] [evidence IEA]		249.186	254.888	260.591	2	8.06401	12.792	39	1	-9.48582	29.0196	67.5251	2	54.4549	7.69535	34	0.993789	-15.4609	1	8.78331	0.0284389
scl50206.42.1_126-S	scl50206.42.1_126-S	Tsc2	NM_011647	Mus musculus tuberous sclerosis 2 (Tsc2), mRNA.	go_component: nucleus [goid 0005634] [evidence ISS]; go_function: receptor binding [goid 0005102] [evidence ISS]; go_function: GTPase activator activity [goid 0005096] [evidence IEA]; go_process: cell growth and/or maintenance [goid 0008151] [evidence IEA]; go_process: negative regulation of cell cycle [goid 0045786] [evidence IEA]; go_process: regulation of insulin receptor signaling pathway [go…	tuberin	126.274	133.486	140.697	2	10.1992	7.45186	46	0.999379	-11.0087	15	26.3876	2	26.4432	7.04884	37	0.91118	-16.1167	1	8.89907	0.0244531
9626958_321_rc-S	9626958_321_rc-S			Murine leukemia virus			498.155	574.089	650.024	2	107.387	22.0318	48	1	22.2384	62.9817	103.725	2	57.6197	6.98392	46	0.996273	-15.6432	1	9.11517	0.0272697
scl015374.1_66-S	scl015374.1_66-S	Hn1	NM_008258.1	Mus musculus hematological and neurological expressed sequence 1 (Hn1), mRNA.	go_component: cellular_component unknown [goid 0008372] [evidence ND]; go_function: molecular_function unknown [goid 0005554] [evidence ND]; go_process: biological_process unknown [goid 0000004] [evidence ND]		9565.05	10522	11479	2	1353.33	283.322	48	1	664.093	1145.93	1627.76	2	681.418	36.6439	44	1	-18.9254	1	9.18206	0.0128075
scl00215707.2_239-S	scl00215707.2_239-S	D5Bwg0834e	NM_144819.1	Mus musculus DNA segment, Chr 5, Brigham & Womens Genetics 0834 expressed (D5Bwg0834e), mRNA.		MGC38387	2602.43	2670.34	2738.25	2	96.0346	86.9695	38	1	260.487	290.768	321.049	2	42.8237	12.2997	45	1	-30.1105	1	9.18375	0.000974888
scl37898.15_404-S	scl37898.15_404-S	Ddx21	NM_019553.1	Mus musculus DEAD (Asp-Glu-Ala-Asp) box polypeptide 21 (Ddx21), mRNA.	go_component: nucleolus [goid 0005730] [evidence ISS] [pmid 10860663]; go_component: nucleus [goid 0005634] [evidence ISS] [pmid 10860663]; go_function: ATP dependent helicase activity [goid 0008026] [evidence IEA]; go_function: helicase activity [goid 0004386] [evidence IEA]; go_function: RNA helicase activity [goid 0003724] [evidence ISS] [pmid 10860663]; go_function: nucleic acid binding [goid…	D10Ertd645e;D10Wsu42e	124.364	138.457	152.549	2	19.9302	7.73338	43	0.999379	-28.1952	15	7.42477	2	25.1871	4.2813	35	0.413043	-16.4782	1	9.23047	0.0224998
GI_6681166-S	GI_6681166-S	Defcr-rs1	NM_007844.1	Mus musculus defensin related sequence cryptdin peptide (paneth cells) (Defcr-rs1), mRNA.	go_component: extracellular space [goid 0005615] [evidence TAS] [pmid 12466851]; go_function: defense/immunity protein activity [goid 0003793] [evidence IEA]	2010300L12Rik;2010319H24Rik	2493.25	3098.94	3704.64	2	856.586	96.9932	40	1	227.99	334.225	440.46	2	150.239	16.878	42	1	-13.3648	1	9.27202	0.0460803
9626096_331_rc-S	9626096_331_rc-S			Friend murine leukemia virus			648.735	780.463	912.192	2	186.293	24.6525	50	1	26.1324	83.3242	140.516	2	80.8814	6.7238	52	0.997516	-13.989	1	9.36658	0.0399114
scl019385.1_25-S	scl019385.1_25-S	Ranbp1	NM_011239.1	Mus musculus RAN binding protein 1 (Ranbp1), mRNA.	go_function: GTPase activator activity [goid 0005096] [evidence IEA]	Htf9a	809.572	892.504	975.436	2	117.284	36.9157	37	1	1.44063	93.574	185.707	2	130.296	7.7358	47	1	-16.338	1	9.53795	0.0232383
scl30652.3_263-S	scl30652.3_263-S	2410015N17Rik	NM_023203.1	Mus musculus RIKEN cDNA 2410015N17 gene (2410015N17Rik), mRNA.			762.888	829.988	897.088	2	94.894	36.4072	31	1	29.2737	85.7769	142.28	2	79.9076	8.88902	34	1	-18.6612	1	9.67612	0.0136107
scl020505.13_10-S	scl020505.13_10-S	Slc34a1	NM_011392.1	Mus musculus solute carrier family 34 (sodium phosphate), member 1 (Slc34a1), mRNA.	go_component: membrane [goid 0016020] [evidence IEA]; go_component: integral to membrane [goid 0016021] [evidence TAS] [pmid 12466851]; go_component: integral to plasma membrane [goid 0005887] [evidence IEA]; go_function: sodium-dependent phosphate transporter activity [goid 0015321] [evidence IEA]; go_function: carrier activity [goid 0005386] [evidence IEA]; go_function: symporter activity [goid…	Npt2;Slc17a2	140.357	151.913	163.469	2	16.3429	8.81284	44	0.999379	5.65697	15.3683	25.0796	2	13.7339	6.00033	39	0.94472	-19.2076	1	9.88483	0.0120015
scl30735.18.1_95-S	scl30735.18.1_95-S	Zp2	NM_011775.2	Mus musculus zona pellucida glycoprotein 2 (Zp2), mRNA.	go_component: extracellular matrix [goid 0005578] [evidence IEA]; go_component: integral to membrane [goid 0016021] [evidence TAS] [pmid 12466851]; go_component: extracellular space [goid 0005615] [evidence TAS] [pmid 12466851]; go_component: actin cytoskeleton [goid 0015629] [evidence IEA]; go_function: receptor activity [goid 0004872] [evidence IEA]; go_function: protein binding [goid 0005515] …	Zp-2	1266.23	1288.03	1309.83	2	30.8337	42.1309	52	1	16.2726	129.117	241.961	2	159.586	9.83847	45	0.998758	-20.1357	1	9.97568	0.00969228
9626953_203_rc-S	9626953_203_rc-S			Abelson murine leukemia virus			466.959	572.227	677.495	2	148.871	20.7556	47	1	24.236	56.5235	88.8109	2	45.6613	5.93653	36	0.993168	-13.6969	1	10.1237	0.0426888
scl51769.42.1_6-S	scl51769.42.1_6-S	Myo5b	NM_201600.1	Mus musculus myosin Vb (Myo5b), transcript variant 1, mRNA.	go_component: myosin [goid 0016459] [evidence IEA]; go_component: cytoskeleton [goid 0005856] [evidence IEA]; go_process: cytoskeleton organization and biogenesis [goid 0007010] [evidence IEA]		945.325	1135.87	1326.41	2	269.47	33.8563	48	1	77.4851	111.265	145.045	2	47.7722	9.68068	36	1	-14.7019	1	10.2087	0.0338694
scl32211.7.1_6-S	scl32211.7.1_6-S	Eif3s5	NM_025344	Mus musculus eukaryotic translation initiation factor 3, subunit 5 (epsilon) (Eif3s5), mRNA.	go_function: translation initiation factor activity [goid 0003743] [evidence IEA]; go_process: translational initiation [goid 0006413] [evidence IEA]; go_process: protein biosynthesis [goid 0006412] [evidence IEA]	0610037M02Rik	1484.71	1656.51	1828.32	2	242.971	49.7141	49	1	141.227	160.466	179.705	2	27.2075	10.2994	53	1	-18.83	1	10.3231	0.0130919
scl34321.28_401-S	scl34321.28_401-S	Glg1	NM_009149	Mus musculus golgi apparatus protein 1 (Glg1), mRNA.	go_component: integral to membrane [goid 0016021] [evidence TAS] [pmid 12466851]; go_component: Golgi apparatus [goid 0005794] [evidence IEA]; go_component: extracellular space [goid 0005615] [evidence TAS] [pmid 12466851]; go_function: lectin [goid 0005530] [evidence IEA]; go_function: cell adhesion molecule activity [goid 0005194] [evidence IEA]; go_function: sugar binding [goid 0005529] [evide…	CFR;CFR-1;ESL-1;MG-160;MG160;Selel	470.037	543.334	616.631	2	103.658	15.5663	52	1	-1.25138	51.7175	104.686	2	74.9093	4.55112	44	0.998137	-14.9199	1	10.5058	0.0322118
scl18797.26.1_142-S	scl18797.26.1_142-S	Rpap1	NM_177294.3	Mus musculus RNA polymerase II associated protein 1 (Rpap1), mRNA.		1190005L06Rik;A730023M06Rik;mKIAA1403	130.834	158.682	186.53	2	39.383	8.80632	48	0.999379	-7.78355	15	16.7786	2	17.3681	5.97885	33	0.840373	-14.3384	1	10.5788	0.0368269
scl056149.9_314-S	scl056149.9_314-S	Grasp	NM_019518.2	Mus musculus GRP1 (general receptor for phosphoinositides 1)-associated scaffold protein (Grasp), mRNA.	go_component: cytoplasm [goid 0005737] [evidence ISS] [pmid 11850456]; go_component: plasma membrane [goid 0005886] [evidence IDA] [pmid 11850456]; go_component: perinuclear space [goid 0005653] [evidence ISS] [pmid 11850456]; go_function: protein binding [goid 0005515] [evidence ISS] [pmid 11850456]; go_process: intracellular protein transport [goid 0006886] [evidence ISS] [pmid 11850456]; go_pr…	tamalin	203.135	228.147	253.159	2	35.3721	11.1657	28	0.999379	-7.2021	21.0597	49.3215	2	39.9682	6.05748	30	0.984472	-14.997	1	10.8333	0.0316445
scl026404.1_65-S	scl026404.1_65-S	Map3k12	NM_009582.2	Mus musculus mitogen activated protein kinase kinase kinase 12 (Map3k12), mRNA.	go_component: membrane [goid 0016020] [evidence IEA]; go_function: protein kinase activity [goid 0004672] [evidence IEA]; go_function: protein serine/threonine kinase activity [goid 0004674] [evidence IEA]; go_function: ATP binding [goid 0005524] [evidence IEA]; go_function: transferase activity [goid 0016740] [evidence IEA]; go_function: magnesium ion binding [goid 0000287] [evidence IEA]; go_fu…	DLK;MUK;Zpk	358.865	391.948	425.031	2	46.7861	15.1495	31	1	9.50332	34.8058	60.1084	2	35.7832	7.58793	34	0.99441	-18.7521	1	11.261	0.0133287
scl40580.5.1_111-S	scl40580.5.1_111-S	1110020P15Rik	NM_197979.1	Mus musculus RIKEN cDNA 1110020P15 gene (1110020P15Rik), mRNA.	go_component: mitochondrion [goid 0005739] [evidence ISS] [pmid 12466851]; go_component: mitochondrial electron transport chain [goid 0005746] [evidence ISS] [pmid 12466851]; go_component: inner membrane [goid 0019866] [evidence ISS] [pmid 12466851]; go_function: ubiquinol-cytochrome-c reductase activity [goid 0008121] [evidence ISS] [pmid 12466851]; go_function: oxidoreductase activity [goid 001…		2241.26	2724.25	3207.24	2	683.053	71.3154	40	1	213.539	233.689	253.84	2	28.4972	12.1351	40	1	-14.4769	1	11.6576	0.0356703
scl52158.26.1_1-S	scl52158.26.1_1-S	Pik3c3	NM_181414.3	Mus musculus phosphoinositide-3-kinase, class 3 (Pik3c3), mRNA.	go_function: kinase activity [goid 0016301] [evidence IEA]	5330434F23;5330434F23Rik;Vps34	526.267	590.961	655.655	2	91.4911	16.9471	44	1	-2.91317	50.4437	103.801	2	75.458	7.35671	35	0.998137	-16.3387	1	11.7153	0.0232344
scl50865.15.145_210-S	scl50865.15.145_210-S	4732474A20Rik	NM_177307.2	Mus musculus RIKEN cDNA 4732474A20 gene (4732474A20Rik), mRNA.	go_component: integral to membrane [goid 0016021] [evidence TAS] [pmid 12466851]; go_function: monooxygenase activity [goid 0004497] [evidence ISS] [pmid 12466851]; go_process: electron transport [goid 0006118] [evidence ISS] [pmid 12466851]; go_process: protein targeting [goid 0006605] [evidence ISS] [pmid 12466851]		172.959	175.948	178.937	2	4.2268	12.8918	30	0.999379	-16.5136	15	25.3161	2	29.578	5.48149	34	0.890683	-18.2882	1	11.7299	0.0148312
scl27787.7_486-S	scl27787.7_486-S	0610040J01Rik	NM_029554.2	Mus musculus RIKEN cDNA 0610040J01 gene (0610040J01Rik), mRNA.			793.128	880.797	968.465	2	123.982	30.1277	49	1	48.3305	73.6876	99.0446	2	35.8603	7.70207	48	0.998758	-19.0152	1	11.9531	0.0125453
scl42976.13.1_6-S	scl42976.13.1_6-S	Coq6	NM_172582.1	Mus musculus coenzyme Q6 homolog (yeast) (Coq6), mRNA.	go_component: extracellular space [goid 0005615] [evidence TAS] [pmid 12466851]; go_function: monooxygenase activity [goid 0004497] [evidence IEA]; go_function: electron transfer flavoprotein [goid 0008246] [evidence IEA]; go_function: oxidoreductase activity [goid 0016491] [evidence IEA]; go_process: aromatic compound metabolism [goid 0006725] [evidence IEA]; go_process: ubiquinone biosynthesis …	5930427M12Rik	254.159	260.531	266.903	2	9.01095	11.0239	39	1	4.95705	21.6964	38.4357	2	23.673	6.33892	39	0.979503	-22.536	1	12.008	0.005577
scl29667.6_8-S	scl29667.6_8-S	Bhlhb2	NM_011498.2	Mus musculus basic helix-loop-helix domain containing, class B2 (Bhlhb2), mRNA.	go_component: nucleus [goid 0005634] [evidence IDA] [pmid 12297495]; go_function: transcriptional repressor activity [goid 0016564] [evidence IDA] [pmid 12297495]; go_function: protein binding [goid 0005515] [evidence IPI] [pmid 12297495]; go_function: DNA binding [goid 0003677] [evidence IDA] [pmid 12297495]; go_process: negative regulation of transcription, DNA-dependent [goid 0045892] [evidenc…	C130042M06Rik;Clast5;CR8;Dec1;Stra13;Stra14	679.924	811.136	942.348	2	185.561	29.1447	39	1	2.36576	67.019	131.672	2	91.4335	6.48269	44	0.999379	-14.3726	1	12.1031	0.0365375
scl50689.6_424-S	scl50689.6_424-S	Slc35b1	XM_128634.4	Mus musculus solute carrier family 35, member B1 (Slc35b1), mRNA.			904.031	971.546	1039.06	2	95.4806	27.7877	48	1	9.50948	79.378	149.247	2	98.8091	6.77134	39	1	-19.3357	1	12.2395	0.0116528
scl0066408.1_304-S	scl0066408.1_304-S	Aptx	NM_025545.2	Mus musculus aprataxin (Aptx), mRNA.	go_component: nucleoplasm [goid 0005654] [evidence TAS] [pmid 11586300]; go_component: nucleus [goid 0005634] [evidence ISS] [pmid 12466851]; go_function: metal ion binding [goid 0046872] [evidence TAS] [pmid 11586300]; go_function: DNA binding [goid 0003677] [evidence IEA]; go_function: heavy metal binding [goid 0005505] [evidence TAS] [pmid 11586300]; go_process: biological_process unknown [goi…	2410016G21Rik	701.922	822.06	942.197	2	169.899	30.5612	43	1	59.5058	65.8235	72.1411	2	8.93448	7.57873	43	0.997516	-16.1288	1	12.4889	0.024385
scl20126.8_30-S	scl20126.8_30-S	2810442O16Rik	NM_024196	Mus musculus RIKEN cDNA 2810442O16 gene (2810442O16Rik), mRNA.	go_component: integral to membrane [goid 0016021] [evidence IEA]	1110028I04Rik	153.454	190.343	227.232	2	52.1692	8.40272	43	0.999379	-4.91188	15	0.27401	2	3.66698	3.93205	42	0.500621	-14.5688	1	12.6895	0.0349238
scl0380967.6_277-S	scl0380967.6_277-S	D15Ertd405e	NM_201359.1	Mus musculus DNA segment, Chr 15, ERATO Doi 405, expressed (D15Ertd405e), mRNA.		MGC54819	160.55	191.346	222.143	2	43.5528	9.73749	42	0.999379	-3.518	15	32.1497	2	25.2209	5.19477	38	0.957764	-14.189	1	12.7564	0.0381154
scl53438.9.1_79-S	scl53438.9.1_79-S	Ndufv1	NM_133666.1	Mus musculus NADH dehydrogenase (ubiquinone) flavoprotein 1 (Ndufv1), mRNA.	go_component: respiratory chain complex I (sensu Eukarya) [goid 0005747] [evidence ISS] [pmid 12466851]; go_component: NADH dehydrogenase complex (ubiquinone) (sensu Eukarya) [goid 0005748] [evidence ISS]; go_component: extracellular space [goid 0005615] [evidence TAS] [pmid 12466851]; go_component: mitochondrion [goid 0005739] [evidence ISS] [pmid 12466851]; go_function: oxidoreductase activity …		345.075	357.348	369.622	2	17.3569	14.5228	44	1	-0.199501	27.7995	55.7985	2	39.5966	8.41083	33	0.990683	-20.7079	1	12.8545	0.00849595
scl011821.1_236-S	scl011821.1_236-S	Aprt	NM_009698.1	Mus musculus adenine phosphoribosyl transferase (Aprt), mRNA.	go_function: transferase activity [goid 0016740] [evidence IEA]; go_function: catalytic activity [goid 0003824] [evidence IEA]; go_function: transferase activity, transferring glycosyl groups [goid 0016757] [evidence IEA]; go_function: adenine phosphoribosyltransferase activity [goid 0003999] [evidence IEA]; go_process: purine salvage [goid 0006166] [evidence IEA]; go_process: nucleoside metaboli…	MGC11749	483.109	575.602	668.095	2	130.805	21.0329	42	1	-4.01942	43.1891	90.3976	2	66.7629	5.83437	45	0.997516	-14.4369	1	13.3275	0.0360004
scl41415.40.1_177-S	scl41415.40.1_177-S	Myh2	NM_144961.1	Mus musculus myosin, heavy polypeptide 2, skeletal muscle, adult (Myh2), mRNA.	go_component: cytoskeleton [goid 0005856] [evidence IEA]; go_component: myosin [goid 0016459] [evidence ISS] [pmid 12466851]; go_function: motor activity [goid 0003774] [evidence ISS] [pmid 12466851]; go_function: ATP binding [goid 0005524] [evidence ISS] [pmid 12466851]; go_process: cytoskeleton organization and biogenesis [goid 0007010] [evidence IEA]	MHC2A;Myh2a;MyHC-IIa;Myhs-f;Myhs-f1;Myhsf1	463.615	506.765	549.915	2	61.0233	20.3025	35	1	15.536	37.8718	60.2076	2	31.5876	7.96366	40	0.996273	-19.7601	1	13.3811	0.0105678
9629514_329_rc-S	9629514_329_rc-S			Rauscher murine leukemia virus			370.894	436.629	502.364	2	92.9634	27.7307	33	1	9.56736	31.5992	53.6311	2	31.1578	6.51365	39	0.961491	-15.5174	1	13.8177	0.0280714
scl39478.12_629-S	scl39478.12_629-S	Plekhm1	NM_183034.1	Mus musculus pleckstrin homology domain containing, family M (with RUN domain) member 1 (Plekhm1), mRNA.		D330036J23Rik	581.866	679.81	777.755	2	138.514	22.0857	54	1	29.0216	49.1484	69.2751	2	28.4635	6.67451	46	0.997516	-16.1568	1	13.8318	0.0242281
scl34807.5_39-S	scl34807.5_39-S	1810011E08Rik					263.396	287.173	310.95	2	33.6253	11.7044	45	1	11.793	20.556	29.3191	2	12.3928	4.44456	46	0.967702	-20.4999	1	13.9703	0.00891262
scl00192197.1_323-S	scl00192197.1_323-S	Bcas3	NM_138681.2	Mus musculus breast carcinoma amplified sequence 3 (Bcas3), mRNA.	go_component: nucleus [goid 0005634] [evidence IEA]	1500019F07Rik;2610027K06Rik;2610028P08Rik;BC028339;K20D4	726.473	779.681	832.89	2	75.2479	24.6287	40	1	52.2145	55.6421	59.0696	2	4.84732	8.54007	37	0.997516	-22.6928	1	14.0124	0.0053792
scl066364.3_40-S	scl066364.3_40-S	2310009A05Rik					216.141	228.326	240.512	2	17.2327	9.66978	47	0.999379	2.89451	16.1791	29.4637	2	18.7872	4.18262	41	0.957764	-21.4611	1	14.1124	0.00714309
scl49001.3_229-S	scl49001.3_229-S	Cggbp1	NM_178647.2	Mus musculus CGG triplet repeat binding protein 1 (Cggbp1), mRNA.			269.464	289.37	309.275	2	28.1507	13.3329	39	1	19.0788	19.6926	20.3064	2	0.86805	6.70594	34	0.946584	-22.6686	1	14.6944	0.00540924
scl52450.19_488-S	scl52450.19_488-S	Cwf19l1	XM_129328				179.623	220.749	261.875	2	58.1612	8.10646	53	0.999379	-0.381771	15	15.6753	2	11.3541	4.25312	44	0.86087	-14.3703	1	14.7166	0.0365568
scl0001716.1_4-S	scl0001716.1_4-S	Pdcd2	NM_008799.1	Mus musculus programmed cell death 2 (Pdcd2), mRNA.	go_component: nucleus [goid 0005634] [evidence IEA]; go_component: cytoplasm [goid 0005737] [evidence IEA]; go_function: DNA binding [goid 0003677] [evidence IEA]; go_function: apoptosis regulator activity [goid 0016329] [evidence IEA]; go_process: apoptosis [goid 0006915] [evidence IEA]	RP-8	780.644	904.977	1029.31	2	175.833	24.6718	38	1	12.3143	59.5373	106.76	2	66.7834	7.56606	42	0.991925	-16.2224	1	15.2002	0.023865
scl0068796.2_313-S	scl0068796.2_313-S	1110039B18Rik	NM_144525.2	Mus musculus RIKEN cDNA 1110039B18 gene (1110039B18Rik), mRNA.	go_component: extracellular [goid 0005576] [evidence ISS] [pmid 12466851]; go_function: calcium ion binding [goid 0005509] [evidence ISS] [pmid 12466851]		381.534	418.989	456.444	2	52.9693	19.7418	31	1	10.9128	27.4201	43.9274	2	23.3448	5.88292	45	0.986957	-19.6856	1	15.2804	0.0107509
scl47266.1.808_307-S	scl47266.1.808_307-S	D030063E12					190.592	230.209	269.827	2	56.0275	8.28819	40	0.999379	-5.64101	15	3.27694	2	6.30594	3.4217	37	0.590683	-15.4629	1	15.3473	0.0284259
scl21117.18_194-S	scl21117.18_194-S	AW060766	NM_198033.1	Mus musculus expressed sequence AW060766 (AW060766), mRNA.		A130090N03	1050.31	1139.01	1227.7	2	125.431	34.5588	50	1	-1.04634	72.3366	145.72	2	103.779	8.6212	39	0.999379	-19.413	1	15.746	0.0114471
scl18658.11.1_64-S	scl18658.11.1_64-S	2600009E05Rik	XM_485067				232.535	238.575	244.616	2	8.54236	8.58117	49	0.999379	-2.03378	15	19.0584	2	14.9144	3.80735	55	0.890683	-25.5611	1	15.905	0.00277902
scl20425.11_54-S	scl20425.11_54-S	Spint1	NM_016907	Mus musculus serine protease inhibitor, Kunitz type 1 (Spint1), mRNA.	go_component: extracellular space [goid 0005615] [evidence TAS] [pmid 12466851]; go_component: integral to membrane [goid 0016021] [evidence TAS] [pmid 12466851]; go_function: serine protease inhibitor activity [goid 0004867] [evidence IEA]; go_function: peptidase activity [goid 0008233] [evidence IEA]; go_function: endopeptidase inhibitor activity [goid 0004866] [evidence IEA]	HAI-1	1902.13	1906.84	1911.55	2	6.65537	61.6363	42	1	89.9246	119.796	149.666	2	42.2439	8.17384	41	1	-35.4331	1	15.9174	0.000286212
scl54548.7.1_64-S	scl54548.7.1_64-S	Hadh2	NM_016763.1	Mus musculus hydroxyacyl-Coenzyme A dehydrogenase type II (Hadh2), mRNA.	go_function: oxidoreductase activity [goid 0016491] [evidence IEA]; go_process: metabolism [goid 0008152] [evidence IEA]	17bHSD10;Ads9;ERAB;Hsd17b10	213.09	242.731	272.373	2	41.9195	12.3421	37	1	-23.8709	15	-0.420521	2	16.5819	4.51315	44	0.202484	-18.1577	1	16.1821	0.0152837
scl48364.4.1_108-S	scl48364.4.1_108-S	E330017A01Rik	NM_175011.1				18251.8	21371.7	24491.6	2	4412.2	490.831	46	1	1283.48	1315.27	1347.05	2	44.9513	34.6369	45	1	-16.3161	1	16.2489	0.0233557
scl022294.1_13-S	scl022294.1_13-S	Uxt	NM_013840.2	Mus musculus ubiquitously expressed transcript (Uxt), mRNA.	go_component: prefoldin complex [goid 0016272] [evidence IEA]; go_function: chaperone activity [goid 0003754] [evidence IEA]; go_process: protein folding [goid 0006457] [evidence IEA]	0910002B17Rik	912.468	1031.74	1151	2	168.671	33.8524	45	1	56.3114	60.8022	65.2929	2	6.35093	5.92638	55	0.997516	-18.3042	1	16.9688	0.0147766
scl50208.9_12-S	scl50208.9_12-S	Gbl	NM_019988.2	Mus musculus G protein beta subunit-like (Gbl), mRNA.	go_component: cellular_component unknown [goid 0008372] [evidence ND]; go_function: molecular_function unknown [goid 0005554] [evidence ND]; go_process: biological_process unknown [goid 0000004] [evidence ND]	0610033N12Rik	334.145	409.473	484.802	2	106.531	14.907	48	1	21.8184	23.7508	25.6833	2	2.73292	6.51114	48	0.968944	-14.4238	1	17.2404	0.0361096
scl000098.1_12_REVCOMP-S	scl000098.1_12_REVCOMP-S						214.309	264.976	315.643	2	71.6535	11.9078	31	1	-8.13836	15	11.9455	2	14.2015	4.33126	36	0.767081	-14.3824	1	17.6651	0.0364553
scl39513.1.1_263-S	scl39513.1.1_263-S	A930005G04Rik					235.454	270.389	305.324	2	49.406	9.57531	55	1	7.53649	15	18.0159	2	7.41006	3.88638	48	0.908696	-17.3779	1	18.0259	0.01829
scl0051902.1_246-S	scl0051902.1_246-S	Rnf24	NM_178607.1	Mus musculus ring finger protein 24 (Rnf24), mRNA.		4930505A13Rik;D2Ertd504e	255.111	270.736	286.361	2	22.0972	15.5262	42	1	-17.9855	15	24.3497	2	29.9356	5.55879	39	0.878261	-20.2083	1	18.0491	0.00953174
scl25941.7_8-S	scl25941.7_8-S	Wbscr1	NM_033561.1	Mus musculus Williams-Beuren syndrome chromosome region 1 homolog (human) (Wbscr1), mRNA.	go_function: nucleic acid binding [goid 0003676] [evidence IEA]; go_function: RNA binding [goid 0003723] [evidence IEA]; go_function: translation initiation factor activity [goid 0003743] [evidence IEA]; go_process: protein biosynthesis [goid 0006412] [evidence IEA]	D5Ertd355e;E430026L18Rik;Eif4h;Wscr1	1200.53	1362.51	1524.5	2	229.076	45.7632	39	1	45.8384	71.4424	97.0464	2	36.2095	8.55082	37	0.998758	-18.0261	1	19.0714	0.0157538
scl33705.5.1_110-S	scl33705.5.1_110-S	2010315L10Rik	NM_025917.1	Mus musculus RIKEN cDNA 2010315L10 gene (2010315L10Rik), mRNA.		5730403H22Rik	410.848	514.81	618.772	2	147.025	21.5797	41	1	10.5086	26.5752	42.6417	2	22.7215	5.9538	39	0.985093	-13.6228	1	19.3718	0.0434226
scl066404.9_27-S	scl066404.9_27-S	2410001C21Rik	NM_025542.1	Mus musculus RIKEN cDNA 2410001C21 gene (2410001C21Rik), mRNA.			362.051	461.493	560.935	2	140.632	16.4094	47	1	5.95672	22.3943	38.8318	2	23.2462	6.35807	42	0.979503	-13.1105	1	20.6076	0.0488601
scl000093.1_57-S	scl000093.1_57-S	0610007P22Rik				1110014B11Rik	246.353	315.416	384.478	2	97.6692	9.72281	47	1	-3.20198	15	19.2996	2	15.911	3.36234	55	0.890683	-13.1771	1	21.0277	0.0481161
scl34564.9_192-S	scl34564.9_192-S	4930527D15Rik	NM_026350.1	Mus musculus RIKEN cDNA 4930527D15 gene (4930527D15Rik), mRNA.			1701.75	1823.41	1945.06	2	172.047	68.4342	50	1	32.1868	77.3937	122.601	2	63.9322	7.7823	56	0.999379	-22.6124	1	23.5602	0.00547975
scl20874.15.4_12-S	scl20874.15.4_12-S	Psmd14	NM_021526	Mus musculus proteasome (prosome, macropain) 26S subunit, non-ATPase, 14 (Psmd14), mRNA.	go_component: proteasome complex (sensu Eukarya) [goid 0000502] [evidence ISS] [pmid 9727008]; go_component: 26S proteasome [goid 0005837] [evidence ISS] [pmid 9727008]; go_component: cytosol [goid 0005829] [evidence IEA]; go_function: endopeptidase activity [goid 0004175] [evidence ISS] [pmid 9727008]; go_function: proteasome endopeptidase activity [goid 0004299] [evidence ISS] [pmid 9727008]	2610312C03Rik;3200001M20Rik;Pad1;Poh1;rpm11	308.579	370.079	431.578	2	86.9734	14.8668	43	1	-7.81673	15	12.1896	2	14.1466	5.2348	35	0.775155	-15.6057	1	24.6719	0.0275062
scl19890.4.1_85-S	scl19890.4.1_85-S	1500012F01Rik					512.258	561.571	610.884	2	69.7389	17.9859	49	1	0.665146	21.8233	42.9815	2	29.9222	4.11995	52	0.981988	-20.1146	1	25.7326	0.00973965
scl35303.18.1_6-S	scl35303.18.1_6-S	Mlh1	NM_026810.1	Mus musculus mutL homolog 1 (E. coli) (Mlh1), mRNA.	go_component: condensed chromosome [goid 0000793] [evidence IDA] [pmid 12913077]; go_component: meiotic chromosome [goid 0005711] [evidence IDA] [pmid 12091911]; go_component: chromosome [goid 0005694] [evidence IDA]; go_function: ATP binding [goid 0005524] [evidence IEA]; go_process: DNA repair [goid 0006281] [evidence IEA]; go_process: mismatch repair [goid 0006298] [evidence IDA] [pmid 1074703…	1110035C23Rik	357.413	399.164	440.916	2	59.0459	13.4163	38	1	7.20167	15	10.8415	2	2.57372	6.19908	49	0.845342	-19.4767	1	26.6109	0.0112805
scl24605.2.1_63-S	scl24605.2.1_63-S	0610033H09Rik	NM_025338.1	Mus musculus RIKEN cDNA 0610033H09 gene (0610033H09Rik), mRNA.	go_component: cellular_component unknown [goid 0008372] [evidence ND]; go_component: nucleus [goid 0005634] [evidence IEA]; go_component: extracellular space [goid 0005615] [evidence TAS] [pmid 12466851]; go_function: molecular_function unknown [goid 0005554] [evidence ND]; go_process: biological_process unknown [goid 0000004] [evidence ND]	AIP	739.08	871.364	1003.65	2	187.078	30.7141	36	1	-2.77429	32.7123	68.1989	2	50.1856	5.69407	37	0.996273	-15.9093	1	26.6372	0.0256488
scl066073.8_269-S	scl066073.8_269-S	0610040B21Rik	NM_025334.2	Mus musculus RIKEN cDNA 0610040B21 gene (0610040B21Rik), mRNA.	go_component: endoplasmic reticulum [goid 0005783] [evidence IEA]; go_component: extracellular space [goid 0005615] [evidence TAS] [pmid 12466851]; go_function: electron transporter activity [goid 0005489] [evidence ISS] [pmid 12466851]; go_process: electron transport [goid 0006118] [evidence ISS] [pmid 12466851]	ERp19	396.811	400.04	403.27	2	4.56693	13.3134	41	1	-10.4527	15	10.2902	2	14.6675	5.95902	37	0.71677	-31.33	1	26.6693	0.00073621
scl017448.9_233-S	scl017448.9_233-S	Mdh2	NM_008617.2	Mus musculus malate dehydrogenase 2, NAD (mitochondrial) (Mdh2), mRNA.	go_component: mitochondrion [goid 0005739] [evidence IEA]; go_function: L-malate dehydrogenase activity [goid 0030060] [evidence IDA] [pmid 5496232]; go_function: malic enzyme activity [goid 0004470] [evidence IEA]; go_function: malate dehydrogenase activity [goid 0016615] [evidence IEA]; go_function: oxidoreductase activity [goid 0016491] [evidence IEA]; go_process: tricarboxylic acid cycle [goi…	MDH;Mdh-2;Mor-1;Mor1	1985.71	2116.07	2246.43	2	184.353	71.7634	36	1	46.3117	77.4795	108.647	2	44.0778	9.64406	37	0.997516	-23.6705	1	27.3114	0.00429486
scl0330126.3_286-S	scl0330126.3_286-S	C730043O17					538.483	565.602	592.722	2	38.3525	24.009	35	1	13.9474	17.3994	20.8514	2	4.88184	4.55829	35	0.942236	-26.0596	1	32.507	0.00247764
scl25240.12_194-S	scl25240.12_194-S	Pgm2	NM_028132	Mus musculus phosphoglucomutase 2 (Pgm2), mRNA.	go_function: magnesium ion binding [goid 0000287] [evidence ISS] [pmid 12466851]; go_function: phosphoglucomutase activity [goid 0004614] [evidence ISS] [pmid 12466851]; go_function: isomerase activity [goid 0016853] [evidence ISS] [pmid 12466851]; go_function: intramolecular transferase activity, phosphotransferases [goid 0016868] [evidence ISS] [pmid 12466851]; go_process: carbohydrate metaboli…	2610020G18Rik;Pgm-2;Pgm1	768.26	935.471	1102.68	2	236.472	25.9037	37	1	-16.4721	15	24.0709	2	28.6682	6.00455	36	0.881366	-15.0634	1	62.3647	0.0311646
GI_38093443-S	GI_38093443-S	LOC385077	XM_358037.1	Mus musculus similar to Arylsulfatase E precursor (ASE) (LOC385077), mRNA.			6893.63	7388.96	7884.29	2	700.505	663.287	113	1	0.587341	15	8.3996	2	5.5241	3.70733	53	0.681988	-23.4974	1	492.597	0.00446954

## Sheet: Only in MII-NSN
List of genes expressed solely in MIINSN oocytes
TargetID	Target	Symbol	Accession	Definition	Ontology	Synonym	MIN_Signal-Control	AVG_Signal-Control	MAX_Signal-Control	NARRAYS-Control	ARRAY_STDEV-Control	BEAD_STDEV-Control	Avg_NBEADS-Control	Detection-Control	MIN_Signal-SN	AVG_Signal-SN	MAX_Signal-SN	NARRAYS-SN	ARRAY_STDEV-SN	BEAD_STDEV-SN	Avg_NBEADS-SN	Detection-SN	DiffScore-SN	Concordance-SN	MIN_Signal-NSN	AVG_Signal-NSN	MAX_Signal-NSN	NARRAYS-NSN	ARRAY_STDEV-NSN	BEAD_STDEV-NSN	Avg_NBEADS-NSN	Detection-NSN	DiffScore-NSN	Concordance-NSN
scl054608.13_1-S	scl054608.13_1-S	Abhd2	NM_018811.4	Mus musculus abhydrolase domain containing 2 (Abhd2), mRNA.	go_component: cellular_component unknown [goid 0008372] [evidence ND]; go_component: integral to membrane [goid 0016021] [evidence ISS] [pmid 12466851]; go_function: hydrolase activity [goid 0016787] [evidence IEA]; go_function: catalytic activity [goid 0	2210009N18Rik;Labh-2;LABH2	-6.98382	15	2.17339	2	6.47512	2.82653	38	0.445342	-2.76291	15	3.78368	2	4.62914	4.4962	38	0.641615	1.83062	1	174.016	298.366	422.716	2	175.858	9.42997	52	1	8.63659	1
scl20126.8_30-S	scl20126.8_30-S	2810442O16Rik	NM_024196	Mus musculus RIKEN cDNA 2810442O16 gene (2810442O16Rik), mRNA.	go_component: integral to membrane [goid 0016021] [evidence IEA]	1110028I04Rik	-4.41604	15	0.647102	2	3.58018	3.44088	31	0.475155	-3.74909	15	0.240059	2	2.82076	3.12518	42	0.500621	0.125573	1	135.998	179.824	223.649	2	61.979	7.95101	43	0.999379	12.6997	1
scl27816.7.1_36-S	scl27816.7.1_36-S	1810013D10Rik	XM_485608				-0.858124	15	0.081089	2	0.664124	2.99893	41	0.560248	-10.0009	15	8.05669	2	12.7687	2.54682	51	0.669565	-0.202677	1	105.507	174.154	242.801	2	97.0815	8.61554	53	0.999379	8.99323	1
scl00227693.1_292-S	scl00227693.1_292-S	C230075L19Rik	NM_178694.3	Mus musculus RIKEN cDNA C230075L19 gene (C230075L19Rik), mRNA.			-5.98548	15	-4.82112	2	0.823327	2.13552	53	0.257143	1.58109	15	1.5825	2	0.000998037	4.10482	44	0.63913	21.6273	1	84.4534	107.861	131.269	2	33.1036	5.72566	48	0.998137	13.96	1
scl059038.1_0-S	scl059038.1_0-S	Pxmp4	NM_021534.2	Mus musculus peroxisomal membrane protein 4 (Pxmp4), mRNA.	go_component: cellular_component unknown [goid 0008372] [evidence ND]; go_component: peroxisome [goid 0005777] [evidence IEA]; go_component: integral to membrane [goid 0016021] [evidence IEA]; go_function: molecular_function unknown [goid 0005554] [eviden	3010018P03Rik;Pmp24	-9.39635	15	-8.12219	2	0.900963	2.58294	43	0.0751553	-3.18032	15	1.11983	2	3.04066	5.55036	30	0.542857	11.2581	1	79.8781	210.314	340.75	2	184.465	11.6904	36	0.999379	6.28819	1
scl33824.6.1_159-S	scl33824.6.1_159-S	Spata4	NM_133711.2				-5.7031	15	-2.0164	2	2.60689	2.63197	45	0.347826	-2.87487	15	3.70674	2	4.6539	3.53179	43	0.519876	4.26467	1	67.9718	82.2391	96.5065	2	20.1771	7.59767	44	0.996273	15.7186	1
scl19785.7_63-S	scl19785.7_63-S	Ogfr	NM_031373.2	Mus musculus opioid growth factor receptor (Ogfr), mRNA.	go_component: membrane [goid 0016020] [evidence IEA]; go_function: receptor activity [goid 0004872] [evidence IEA]; go_process: cell growth and/or maintenance [goid 0008151] [evidence IEA]; go_process: regulation of cell growth [goid 0001558] [evidence IE	2010013E17Rik	-2.80864	15	2.94025	2	4.06508	3.04565	41	0.582609	-16.8805	15	-9.04771	2	5.53862	4.04284	33	0.0254658	-9.37679	1	66.7921	86.2429	105.694	2	27.5076	5.95269	44	0.996273	13.1592	1
scl0067379.1_289-S	scl0067379.1_289-S	Dedd2	NM_207677.1	Mus musculus death effector domain-containing DNA binding protein 2 (Dedd2), transcript variant 2, mRNA.	go_component: nucleus [goid 0005634] [evidence ISS] [pmid 12527898]; go_function: DNA binding [goid 0003677] [evidence IEA]; go_process: apoptosis [goid 0006915] [evidence TAS] [pmid 12466851]; go_process: apoptosis [goid 0006915] [evidence ISS] [pmid 128	2410050E11Rik;FLAME-3	-10.7635	15	-6.91403	2	2.72199	3.06304	28	0.0726708	-25.6528	15	7.37201	2	23.352	3.58648	38	0.365839	-0.0560717	1	64.1236	82.8779	101.632	2	26.5226	6.2445	44	0.996273	14.0066	1
scl069101.5_23-S	scl069101.5_23-S	1810015A11Rik	XM_148046.3	Mus musculus RIKEN cDNA 1810015A11 gene (1810015A11Rik), mRNA.			-3.14799	15	1.5132	2	3.29596	3.48019	41	0.534783	-6.27116	15	7.07918	2	9.44011	3.58652	45	0.693168	0.561358	1	58.8496	63.666	68.4824	2	6.81144	5.79384	45	0.995652	21.6654	1
scl0210529.1_20-S	scl0210529.1_20-S	G430022H21Rik	NM_201638.1	Mus musculus RIKEN cDNA G430022H21 gene (G430022H21Rik), mRNA.		mKIAA1627	-5.5837	15	-1.61395	2	2.80704	2.5987	44	0.367081	-8.15846	15	14.5874	2	16.0838	4.54744	47	0.521118	2.11208	1	51.0664	64.7475	78.4287	2	19.3481	6.07311	38	0.995652	14.1384	1
scl31957.12.1_7-S	scl31957.12.1_7-S	Fank1	NM_025850.2	Mus musculus fibronectin type 3 and ankyrin repeat domains 1 (Fank1), mRNA.	go_function: DNA binding [goid 0003677] [evidence ISS] [pmid 12466851]; go_function: transcription factor activity [goid 0003700] [evidence ISS] [pmid 12466851]; go_process: regulation of transcription, DNA-dependent [goid 0006355] [evidence ISS] [pmid 12	1700007B22Rik	-8.86176	15	-0.324574	2	6.0367	2.84439	39	0.296894	-2.66145	15	6.01792	2	6.13724	4.37542	45	0.570807	3.85972	1	50.5391	59.0457	67.5522	2	12.03	5.76557	45	0.995652	16.6468	1
scl050505.11_70-S	scl050505.11_70-S	Ercc4	NM_015769.1	Mus musculus excision repair cross-complementing rodent repair deficiency, complementation group 4 (Ercc4), mRNA.	go_component: nucleotide excision repair complex [goid 0000109] [evidence ISS] [pmid 10644440]; go_component: nucleus [goid 0005634] [evidence ISS] [pmid 12466851]; go_function: endonuclease activity [goid 0004519] [evidence IEA]; go_function: nucleic aci	Xpf	-12.8003	15	-11.8224	2	0.691527	2.498	39	0.00807453	-16.6811	15	2.88809	2	13.8375	3.24264	38	0.362733	1.96553	1	49.0033	112.228	175.452	2	89.4129	7.12659	40	0.998758	7.2657	1
scl068028.3_20-S	scl068028.3_20-S	3110001N18Rik	NM_026517.1	Mus musculus RIKEN cDNA 3110001N18 gene (3110001N18Rik), mRNA.	go_component: intracellular [goid 0005622] [evidence ISS] [pmid 12466851]; go_component: ribosome [goid 0005840] [evidence ISS] [pmid 12466851]; go_function: structural constituent of ribosome [goid 0003735] [evidence ISS] [pmid 12466851]; go_process: pro		-7.43435	15	-7.16083	2	0.193409	2.13797	41	0.141615	-2.50862	15	9.49063	2	8.48475	4.64406	46	0.631056	6.69499	1	48.969	121.182	193.395	2	102.124	9.04906	39	0.999379	6.63188	1
scl50743.8.1_15-S	scl50743.8.1_15-S	Trim31	NM_146077.1				-6.24448	15	-6.1949	2	0.0350581	2.05164	54	0.204348	-4.09731	15	6.15508	2	7.24953	3.67437	49	0.696273	5.33216	1	47.9545	113.627	179.3	2	92.8752	5.40629	55	0.999379	6.7868	1
scl24349.9.180_10-S	scl24349.9.180_10-S	2210417J20Rik	XM_194140				-0.773735	15	0.504475	2	0.903831	3.91376	31	0.57205	-0.746273	15	-0.254459	2	0.347765	3.54795	38	0.530435	-1.893	1	42.7601	58.8055	74.8508	2	22.6916	6.03476	40	0.995652	11.7478	1
scl23010.9_157-S	scl23010.9_157-S	2610029K21Rik	NM_025663.2	Mus musculus RIKEN cDNA 2610029K21 gene (2610029K21Rik), mRNA.	go_component: intracellular [goid 0005622] [evidence ISS] [pmid 12466851]; go_function: nucleic acid binding [goid 0003676] [evidence ISS] [pmid 12466851]		-7.24538	15	-1.02187	2	4.40069	2.83782	42	0.329193	-8.39849	15	5.07268	2	9.52555	5.00228	29	0.598137	1.13056	1	42.5927	69.5489	96.5051	2	38.1218	6.25986	47	0.995652	9.46617	1
GI_38089805-S	GI_38089805-S	Mll	XM_110671.2	Mus musculus myeloid/lymphoid or mixed-lineage leukemia (Mll), mRNA.			-11.2163	15	-7.70209	2	2.48492	1.87366	45	0.0515528	-2.85406	15	2.33384	2	3.6684	3.09326	52	0.595652	10.041	1	42.3347	59.852	77.3692	2	24.7731	5.45497	45	0.995652	12.3006	1
scl0067239.2_94-S	scl0067239.2_94-S	Bxdc1	NM_023323.2	Mus musculus brix domain containing 1 (Bxdc1), mRNA.	go_component: nucleus [goid 0005634] [evidence IEA]	2810470K21Rik	-13.3168	15	-4.27141	2	6.39608	2.51245	34	0.0720497	-11.0846	15	2.79707	2	9.81585	4.14098	36	0.462733	1.99921	1	37.3085	66.5226	95.7367	2	41.315	6.91279	37	0.995652	9.00776	1
scl020181.9_15-S	scl020181.9_15-S	Rxra	NM_011305.2	Mus musculus retinoid X receptor alpha (Rxra), mRNA.	go_component: nucleus [goid 0005634] [evidence IEA]; go_function: ligand-dependent nuclear receptor activity [goid 0004879] [evidence IEA]; go_function: DNA binding [goid 0003677] [evidence IDA] [pmid 12015306]; go_function: transcription factor activity	Nr2b1;RXRalpha1	-6.36203	15	-1.95561	2	3.11581	2.5063	53	0.326708	-15.6063	15	10.0177	2	18.1189	3.39912	49	0.641615	0.333956	1	36.1325	81.0533	125.974	2	63.5277	5.34712	49	0.995652	7.01966	1
scl0077031.2_227-S	scl0077031.2_227-S	Slc9a8	NM_148929.2	Mus musculus solute carrier family 9 (sodium/hydrogen exchanger), member 8 (Slc9a8), transcript variant 1, mRNA.		1200006P13Rik;6430709P13Rik;NHE8	-2.7765	15	1.28888	2	2.87466	3.22182	42	0.538509	-1.04433	15	2.49391	2	2.50192	4.35884	42	0.625466	1.9354	1	34.7218	53.851	72.9801	2	27.0527	4.41353	48	0.99441	9.78944	1
scl37379.15_307-S	scl37379.15_307-S	Shmt2	NM_028230.2	Mus musculus serine hydroxymethyl transferase 2 (mitochondrial) (Shmt2), mRNA.	go_component: mitochondrion [goid 0005739] [evidence ISS] [pmid 12466851]; go_function: methyltransferase activity [goid 0008168] [evidence ISS] [pmid 12466851]; go_function: glycine hydroxymethyltransferase activity [goid 0004372] [evidence ISS] [pmid 12	2700043D08Rik	-4.04956	15	1.33887	2	3.81019	2.56204	37	0.507453	-24.0109	15	6.36864	2	21.4816	3.62551	37	0.357764	-1.69906	1	34.133	44.7383	55.3436	2	14.9982	4.61881	49	0.990683	12.8401	1
scl067374.11_26-S	scl067374.11_26-S	Jam2	NM_023844.2	Mus musculus junction adhesion molecule 2 (Jam2), mRNA.	go_component: integral to membrane [goid 0016021] [evidence TAS] [pmid 12466851]; go_component: extracellular space [goid 0005615] [evidence TAS] [pmid 12466851]	1110002N23Rik;2410030G21Rik;2410167M24Rik;JAM-2;Jcam2;VE-JAM	-3.94476	15	0.296112	2	2.99875	2.69458	41	0.477019	-3.66742	15	0.619049	2	3.03099	4.96279	33	0.516149	0.316198	1	33.7314	48.5943	63.4573	2	21.0194	5.06539	37	0.993168	11.0576	1
scl50160.5.1_23-S	scl50160.5.1_23-S	BC008155	NM_145410.1	Mus musculus cDNA sequence BC008155 (BC008155), mRNA.		MGC6974	-5.78296	15	-1.6162	2	2.94635	2.7412	40	0.360248	-10.1225	15	-1.74626	2	5.9229	3.73809	37	0.300621	-1.67526	1	32.8415	72.5766	112.312	2	56.1939	5.20024	41	0.995652	7.09331	1
scl40175.7.1_79-S	scl40175.7.1_79-S	Obscn	XM_126461.3				-6.30849	15	-2.6536	2	2.5844	2.22731	53	0.306832	0.979729	15	1.43349	2	0.320858	4.05614	45	0.624845	10.4202	1	31.4368	85.0371	138.638	2	75.8024	5.12493	49	0.997516	6.25187	1
scl00263876.2_86-S	scl00263876.2_86-S	Spata2	NM_170756.1	Mus musculus spermatogenesis associated 2 (Spata2), mRNA.		AI504642;MGC38980	-11.2556	15	-3.09533	2	5.77015	2.65846	41	0.146584	-2.35579	15	9.35864	2	8.28336	4.9419	44	0.636025	5.63249	1	24.536	109.513	194.491	2	120.176	7.91612	38	0.997516	5.17423	1
ri|A430092J05|PX00138P22|AK040413|1157-S	ri|A430092J05|PX00138P22|AK040413|1157-S	Sntb2	AK040413	Mus musculus syntrophin, basic 2 (Sntb2), mRNA.		Snt2	-13.7506	15	-6.54369	2	5.09607	2.18218	40	0.0378882	-11.5666	15	0.305103	2	8.39457	2.58705	46	0.357764	2.34952	1	23.7131	52.9686	82.2242	2	41.3736	4.13847	44	0.993168	7.81013	1
scl30514.13.283_7-S	scl30514.13.283_7-S	4933406J07Rik	XM_133947.2	Mus musculus RIKEN cDNA 4933406J07 gene (4933406J07Rik), mRNA.			-8.69959	15	-2.8864	2	4.11055	2.77963	39	0.231677	-7.46544	15	-5.88026	2	1.12089	4.02205	40	0.155279	-0.98128	1	23.3384	192.913	362.489	2	239.815	8.99639	47	0.999379	4.41251	1
scl29294.14.1_194-S	scl29294.14.1_194-S	Asns	NM_012055.1	Mus musculus asparagine synthetase (Asns), mRNA.	go_function: asparagine synthase (glutamine-hydrolyzing) activity [goid 0004066] [evidence IEA]; go_function: ligase activity [goid 0016874] [evidence IEA]; go_function: carbon-nitrogen ligase activity, with glutamine as amido-N-donor [goid 0016884] [evid		-10.1856	15	-2.09179	2	5.72322	2.98413	37	0.211801	-21.8912	15	-4.45039	2	12.3325	3.4958	37	0.0540373	-2.67132	1	23.2474	43.5036	63.7597	2	28.6465	5.11065	44	0.990683	8.59645	1
scl42453.11.1_9-S	scl42453.11.1_9-S	4930511A21Rik	NM_021529.2	Mus musculus RIKEN cDNA 4930511A21 gene (4930511A21Rik), mRNA.	go_component: cellular_component unknown [goid 0008372] [evidence ND]; go_function: molecular_function unknown [goid 0005554] [evidence ND]; go_process: biological_process unknown [goid 0000004] [evidence ND]	5730412A08Rik;G4-1;G5pr	-6.739	15	-1.06261	2	4.01381	2.60899	44	0.345963	-4.70016	15	6.3308	2	7.80006	3.71985	41	0.693789	2.78623	1	21.6456	50.5829	79.5201	2	40.9234	5.45718	37	0.993789	6.95055	1

## Sheet: Only in MII-SN
List of genes expressed solely in MIISN oocytes
TargetID	Target	Symbol	Accession	Definition	Ontology	Synonym	MIN_Signal-Control	AVG_Signal-Control	MAX_Signal-Control	NARRAYS-Control	ARRAY_STDEV-Control	BEAD_STDEV-Control	Avg_NBEADS-Control	Detection-Control	MIN_Signal-SN	AVG_Signal-SN	MAX_Signal-SN	NARRAYS-SN	ARRAY_STDEV-SN	BEAD_STDEV-SN	Avg_NBEADS-SN	Detection-SN	DiffScore-SN	Concordance-SN	MIN_Signal-NSN	AVG_Signal-NSN	MAX_Signal-NSN	NARRAYS-NSN	ARRAY_STDEV-NSN	BEAD_STDEV-NSN	Avg_NBEADS-NSN	Detection-NSN	DiffScore-NSN	Concordance-NSN
GI_38049525-S	GI_38049525-S	2810425F24Rik	XM_193975.3	Mus musculus RIKEN cDNA 2810425F24 gene (2810425F24Rik), mRNA.			120.274	127.817	135.361	2	10.6684	8.9748	56	1	261.661	261.979	262.296	2	0.449041	12.3453	49	1	25.0137	1	-11.6612	15	-1.85518	2	6.93387	2.6056	48	0.218012	-23.5263	1
GI_38091276-S	GI_38091276-S	A730024A03Rik	XM_109657.3	Mus musculus RIKEN cDNA A730024A03 gene (A730024A03Rik), mRNA.			41.4821	41.565	41.648	2	0.117326	5.04985	49	0.995652	251.624	612.228	972.831	2	509.971	18.183	50	1	5.9456	1	-0.857414	15	0.453667	2	0.927074	2.51102	46	0.583851	-36.0173	1
scl48815.9.1_11-S	scl48815.9.1_11-S	Crebbp	XM_148699.3	Mus musculus CREB binding protein (Crebbp), mRNA.			63.5152	66.8703	70.2254	2	4.74478	4.88608	49	0.998758	92.7303	155.259	217.788	2	88.4291	8.97842	42	1	5.32299	1	-1.82609	15	5.0419	2	4.8564	3.212	39	0.649068	-22.7019	1
scl0022770.2_174-S	scl0022770.2_174-S	Zhx1	NM_009572.2	Mus musculus zinc fingers and homeoboxes protein 1 (Zhx1), mRNA.	go_component: transcription factor complex [goid 0005667] [evidence IEA]; go_component: nucleus [goid 0005634] [evidence IEA]; go_function: DNA binding [goid 0003677] [evidence IEA]; go_function: transcription factor activity [goid 0003700] [evidence IEA]		115.211	116.922	118.634	2	2.42048	6.60441	44	1	49.9937	63.2748	76.5559	2	18.7823	6.18309	37	0.998758	-12.4391	1	-9.81226	15	-1.35156	2	5.98262	3.44026	36	0.212422	-28.5861	1
scl50179.2_171-S	scl50179.2_171-S	Sox8	NM_011447.1	Mus musculus SRY-box containing gene 8 (Sox8), mRNA.	go_component: transcription factor complex [goid 0005667] [evidence IEA]; go_component: nucleus [goid 0005634] [evidence IEA]; go_function: DNA binding [goid 0003677] [evidence IDA] [pmid 12732652]; go_function: transcription factor activity [goid 0003700		35.7529	38.3605	40.9682	2	3.68778	4.99418	35	0.993168	36.8933	126.728	216.562	2	127.045	6.96645	37	1	3.67391	1	-9.35656	15	-2.58693	2	4.78685	3.27043	45	0.259627	-20.3802	1
scl069236.1_275-S	scl069236.1_275-S	2610034E01Rik					93.9116	95.7059	97.5001	2	2.53742	6.3502	46	1	31.1312	69.5526	107.974	2	54.3362	5.59303	42	0.997516	-2.46659	1	0.560799	15	1.92641	2	0.965634	2.78643	47	0.655901	-33.8429	1
scl0002832.1_59-S	scl0002832.1_59-S	Ptp4a2	NM_008974.2	Mus musculus protein tyrosine phosphatase 4a2 (Ptp4a2), mRNA.	go_function: protein tyrosine phosphatase activity [goid 0004725] [evidence IEA]; go_function: protein phosphatase activity [goid 0004721] [evidence ISS] [pmid 12466851]; go_function: protein tyrosine/serine/threonine phosphatase activity [goid 0008138] [	Prl-2	214.509	228.957	243.405	2	20.4323	13.96	31	1	29.9851	78.8463	127.707	2	69.1002	6.95038	34	1	-10.0662	1	-5.86921	15	2.92495	2	6.21841	2.74464	41	0.540994	-23.6979	1
